# Supplementary material for: How do researchers determine the difference to be detected in superiority trials? Results of a survey from a panel of researchers
Source: BMC Med Res Methodol. 2016 Jul 29;16:89. doi: 10.1186/s12874-016-0195-2 (PMC4966776; doi:10.1186/s12874-016-0195-2)
Supplement: Additional file 3: — Study dataset. (XLS 262 kb) [file 12874_2016_195_MOESM3_ESM.xls]

## Sheet: Sheet1
identifiant	date_start	date_fin	nb_RCT_past	RCT_funded	fam_question	fam_primary	fam_instruments	fam_sample	fam_difference	fam_procedures	fam_information	fam_statistics	fam_resources	pediatric_field	HIV_field	CV_field	pain_control	field_other	onco_field	gender	age	country	training_biologist	training_epidemiologist	training_MD	training_nurse	training_psychologist	training_statistician	training_other	degree	GCP	ethics	percent_care	percent_research	def_primary	def_population	def_baselinerisk	def_sideeffects	def_cost	def_type	def_availabiliyparticipant	def_field	def_patientbenefit	def_funding	def_crossover	def_nb_arms	def_severity	def_emergency	def_multicenter
1	06-05-2013 22:25:12	06-05-2013 22:30:33	3	1	2	3	3	2	3	3	3	2	3	0	0	1	0	0	0	2	41	182	0	0	1	0	0	0		2	1	1	45	50	1	0	1	1	0	1	0	0	0	0	0	0	1	0	0
2	06-05-2013 22:10:01	06-05-2013 22:16:45	1	2	3	3	3	3	2	3	2	2	2	0	0	1	0	0	0	1	42	183	0	0	0	0	0	0	Phd nutrition	2	1	2	5	45	1	1	1	1	0	1	0	0	0	0	0	1	0	1	1
3	2013-05-06 23:00:41	06-05-2013 23:11:13	4	4	3	3	3	2	3	3	3	2	3	0	0	1	0	1	0	2	61	183	0	0	1	0	0	0		2	1	1	0	100	1	1	1	1	0	1	0	1	0	0	0	0	1	1	1
4	06-05-2013 22:21:04	06-05-2013 22:29:42	2	2	3	3	3	2	2	3	3	2	3	0	0	0	0	0	0	2	40	48	0	0	0	0	0	0	Physiotherapist	2	1	2	0	100	1	1	1	1	1	1	1	1	1	1	1	1	1	0	0
5	07-05-2013 03:17:21	07-05-2013 03:35:47	1	1	3	3	3	2	2	3	2	2	2	1	0	1	0	0	1	2	51	87	0	1	0	0	0	0		1	1	1	2	50	1	1	1	1	1	1	0	1	1	0	0	0	1	1	0
6	06-05-2013 22:03:09	06-05-2013 22:10:21	4	2	3	3	3	3	3	3	3	2	3	0	0	0	0	0	0	2	63	183	0	0	1	0	0	0		2	1	1	0	90	1	1	1	1	1	1	0	0	1	0	1	0	1	1	0
7			1	1	2	2	2	2	2	2	2	2	2	1	0	1	0	0	0	1	41	183	0	1	0	1	0	0		1	1	2	5	50	1	1	1	1	1	1	0	0	1	0	0	0	0	0	0
8	06-05-2013 22:18:22	06-05-2013 22:40:09	1	4	2	2	2	2	2	2	2	2	2	0	0	0	0	0	0	2	42	123	0	0	0	0	1	0		1	2	2	0	80	1	1	1	1	1	1	1	1	1	0	0	0	1	1	0
9	07-05-2013 00:19:39	07-05-2013 00:30:54	1	1	2	2	2	2	2	2	2	2	2	0	0	1	0	1	0	2	36	124	0	0	1	0	0	0		2	2	2	0	100	1	0	1	1	1	1	0	0	1	0	1	1	1	1	1
10	06-05-2013 22:37:31	06-05-2013 22:41:57	1	1	2	3	3	3	3	2	2	3	3	0	1	1	0	0	0	2	37	183	0	0	1	0	0	0		2	2	2	100	10	1	1	1	1	1	1	1	1	1	0	1	0	1	1	1
11	06-05-2013 22:56:04	06-05-2013 23:11:13	4	1	3	3	3	3	3	3	3	3	3	0	0	0	0	0	0	1	41	9	0	0	0	1	0	0		1	1	2	0	80	1	0	1	1	0	1	0	0	0	0	1	0	1	1	0
12	07-05-2013 04:57:56	07-05-2013 05:02:36	3	4	3	2	2	2	3	3	3	2	2	0	0	1	0	0	0	2	43	183	0	0	1	0	0	0		2	1	1	80	15	1	1	1	1	0	0	1	0	0	0	0	0	0	0	0
13	07-05-2013 00:20:25	07-05-2013 00:30:46	1	1	2	2	2	2	2	2	2	2	1	0	0	0	1	0	0	2	38	96	0	0	1	0	0	0		2	1	2	80	15	1	0	1	1	1	0	0	0	1	0	1	1	1	0	0
14			2	1	3	3	3	3	3	3	3	3	3	0	0	0	1	0	0	2	38	48	1	0	0	0	0	0		2	2	2	0	100	1	0	0	1	1	1	0	0	0	0	0	0	0	0	0
15	09-05-2013 23:53:20	10-05-2013 00:02:32	1	1	3	2	3	1	2	3	3	1	2	0	0	0	0	1	0	2	52	24	0	0	0	0	0	0	Dentistry	2	2	2	60	10	1	1	1	1	1	1	1	1	1	0	1	1	1	1	1
16	07-05-2013 09:03:31	07-05-2013 09:09:50	1	1	3	3	3	2	2	3	2	2	1	1	0	1	0	0	0	1	37	48	0	0	1	0	0	0		1	2	2	95	5	1	1	1	1	1	1	0	1	1	0	0	0	1	1	0
17	06-05-2013 23:24:25	06-05-2013 23:32:02	1	2	2	2	2	1	1	2	1	1	1	0	0	0	1	0	0	1	50	184	0	0	1	0	0	0		2	2	2	80	10	1	1	1	1	0	1	0	0	1	1	1	1	0	0	1
18	07-05-2013 00:55:03	07-05-2013 01:05:12	1	1	3	3	3	2	3	3	3	2	2	0	0	0	0	0	0	1	43	183	0	0	0	0	1	0		2	1	2	10	90	1	1	1	1	0	1	0	0	0	0	1	1	1	1	1
19	09-05-2013 19:30:58	09-05-2013 19:51:11	3	2	3	3	2	3	3	2	2	2	2	0	0	0	0	1	0	2	36	67	0	0	1	0	0	0		2	1	1	90	10	1	0	0	1	0	0	0	0	0	0	0	0	0	0	0
20	07-05-2013 06:51:32	07-05-2013 06:55:40	1	1	2	2	2	2	2	2	2	2	2	0	0	0	0	0	0	2	45	150	0	0	1	0	0	0		2	2	2	25	30	0	0	0	0	0	0	0	0	0	0	0	0	0	0	0
21	07-05-2013 04:38:53	07-05-2013 04:45:03	3	3	3	3	3	3	3	3	3	3	3	0	0	0	0	0	1	2	39	183	0	1	1	0	0	1		1	1	1	33	65	1	1	1	1	1	1	1	1	1	0	1	1	1	1	1
22	07-05-2013 12:25:01	07-05-2013 12:35:00	3	4	3	3	3	2	2	3	3	2	2	0	1	0	0	0	0	1	44	159	0	0	1	0	0	0		2	1	2	40	60	1	0	0	1	1	1	0	0	0	0	0	0	0	0	0
23	08-05-2013 15:18:43	08-05-2013 15:29:12	4	1	2	2	2	2	2	2	2	1	2	0	0	0	1	0	0	2	57	47	0	0	0	0	0	0	ANAESTHETIST	2	2	2	30	10	1	1	0	1	0	1	0	1	0	0	0	0	0	0	0
24	06-05-2013 23:31:56	06-05-2013 23:36:31	4	2	3	3	3	3	3	3	3	3	3	0	0	0	0	0	0	2	63	9	1	1	1	0	0	1		2	2	1	10	80	1	1	1	1	1	1	1	0	0	0	1	1	0	0	1
25	07-05-2013 09:11:59	07-05-2013 09:23:51	2	3	3	3	3	2	2	3	3	2	2	0	0	0	0	0	0	2	43	182	0	0	1	0	0	0		2	1	2	50	50	1	1	1	1	1	1	0	0	0	0	1	0	0	0	0
26	14-05-2013 16:09:13	14-05-2013 16:19:41	1	1	3	3	2	2	2	1	2	1	1	0	1	0	0	0	0	2	37	32	0	0	1	0	0	0		1	1	2	50	50	1	0	1	1	0	1	0	0	0	1	0	0	1	1	0
27	08-05-2013 17:04:08	08-05-2013 17:13:09	2	3	3	3	2	2	2	3	2	2	2	0	0	1	0	0	0	2	70	166	0	0	1	0	0	0		1	1	2	80	10	1	0	1	1	1	1	1	1	1	0	1	1	1	1	1
28			1	1	3	3	2	2	3	3	2	2	3	0	0	0	0	0	0	1	56	83	0	1	1	0	0	0		1	1	2	0	70	1	0	0	1	0	1	0	0	0	0	0	0	0	0	0
29	07-05-2013 10:18:40	07-05-2013 10:27:21	2	3	3	3	3	3	3	3	3	2	1	0	0	0	0	1	0	2	47	84	0	0	1	0	0	0		2	2	2	80	20	1	0	0	1	0	0	1	0	1	0	1	1	1	0	1
30	07-05-2013 08:49:21	07-05-2013 08:54:53	1	1	2	2	2	2	2	2	2	2	2	0	0	0	0	0	0	1	30	123	0	0	0	0	1	0		1	2	2	0	30	0	0	0	0	0	0	0	0	0	0	0	0	0	0	0
31	10-05-2013 09:53:19	10-05-2013 10:00:41	4	3	3	3	3	3	3	3	2	3	3	0	0	0	0	0	0	2	50	61	0	0	1	0	0	0		1	1	2	30	50	1	0	1	1	1	1	1	0	1	0	0	1	0	1	1
32	07-05-2013 15:20:49	07-05-2013 15:29:22	2	3	3	3	3	2	2	3	2	2	2	0	0	0	1	0	0	2	51	183	0	0	1	0	0	0		2	1	2	80	15	1	1	1	1	1	1	0	0	0	0	1	1	0	0	1
33	07-05-2013 07:37:42	07-05-2013 07:41:58	3	2	2	3	2	2	2	3	2	2	2	0	0	1	0	0	0	2	52	84	0	0	1	0	0	0		2	2	2	70	30	1	0	1	1	0	0	0	0	1	0	1	0	1	1	0
34	07-05-2013 09:48:31	07-05-2013 09:53:49	2	1	3	3	3	1	3	2	2	3	3	0	0	0	0	0	0	1	34	17	0	0	0	0	1	0		2	2	2	0	100	1	1	1	1	1	1	0	0	0	0	0	0	1	1	0
35			2	2	3	3	3	2	2	3	3	2	2	1	0	1	1	1	0	2	42	183	0	1	1	0	0	0		1	1	1	25	75	1	1	1	1	0	1	0	0	0	0	1	1	0	0	1
36	07-05-2013 10:01:19	07-05-2013 10:13:34	3	4	3	3	3	3	3	3	2	2	2	0	0	0	0	0	0	2	48	161	0	0	1	0	0	0		2	1	1	65	25	1	1	0	1	0	0	0	0	1	0	1	0	0	0	1
37	07-05-2013 14:21:31	07-05-2013 14:29:37	1	1	2	2	2	2	2	2	2	2	2	0	1	0	0	0	0	1	38	61	0	1	1	0	0	0		1	1	2	0	80	1	0	1	0	0	1	0	0	0	0	0	0	0	0	0
38	07-05-2013 10:05:54	07-05-2013 10:10:16	1	1	2	2	2	1	2	2	2	1	2	0	0	0	0	0	0	2	62	84	0	0	0	0	0	0	sentist	2	2	2	50	50	1	1	1	1	1	1	1	0	1	0	1	0	1	1	1
39	13-05-2013 10:04:14	13-05-2013 10:19:42	1	2	3	2	2	2	2	1	1	2	1	0	0	0	0	0	0	2	39	61	0	0	1	0	0	0		1	1	2	50	20	1	0	1	0	0	1	0	1	0	0	0	0	1	0	0
40	11-06-2013 09:27:44	11-06-2013 09:36:15	3	4	3	3	3	3	3	3	3	3	3	0	0	0	1	0	0	2	49	61	0	0	1	0	0	0		1	2	2	50	20	1	0	1	1	1	0	1	1	1	0	0	0	1	1	1
41	10-06-2013 21:37:04	10-06-2013 21:41:13	4	4	3	3	3	3	3	3	3	3	3	1	0	1	1	1	1	2	62	84	0	0	1	0	0	0		1	1	1	75	25	1	1	1	1	1	1	1	1	1	1	1	1	1	1	1
42	07-05-2013 21:42:41	07-05-2013 21:55:14	1	4	3	3	3	3	3	2	3	3	2	0	0	0	0	1	0	2	34	123	0	0	1	0	0	0		2	1	2	90	10	1	1	0	1	1	1	0	0	0	0	0	0	1	0	0
43	10-05-2013 09:34:04	10-05-2013 09:43:29	1	2	3	3	3	3	2	3	3	2	2	0	0	0	0	0	0	1	37	182	0	0	0	0	0	0	Nutritionist	2	2	2	0	50	1	1	1	0	0	0	1	0	0	0	0	1	0	0	0
44	11-05-2013 20:31:25	11-05-2013 20:40:08	3	1	3	3	2	2	2	2	1	2	1	0	0	0	0	0	0	2	49	84	0	0	1	0	0	0		2	2	2	60	20	1	0	1	1	0	0	0	0	0	0	0	0	0	0	0
45	11-06-2013 10:59:56	11-06-2013 11:05:45	1	1	2	2	2	2	2	2	2	2	2	0	0	0	0	0	0	2	58	182	0	0	0	0	1	0		2	1	1	30	25	1	0	1	1	1	0	1	1	1	0	0	0	0	0	0
46	12-05-2013 11:27:03	12-05-2013 11:32:36	2	1	1	2	3	3	3	1	3	3	3	0	0	0	0	1	0	2	47	65	0	0	1	0	0	0		2	1	2	95	5	1	0	0	1	0	1	0	1	1	0	0	1	0	0	1
47			1	1	2	2	2	2	2	2	2	2	2	0	0	1	1	0	0	1	50	161	0	0	1	0	0	0		1	1	2	0	75	1	1	1	1	1	1	1	1	1	1	0	0	1	1	0
48	07-05-2013 11:20:36	07-05-2013 11:32:31	4	4	3	3	3	2	2	3	2	2	2	1	0	1	0	0	0	2	54	161	0	0	1	0	0	0	Clinical Pharmacologist	2	1	2	0	70	1	1	1	1	0	1	1	0	0	0	1	1	1	1	1
49	07-05-2013 00:58:46	07-05-2013 01:26:18	3	1	2	3	3	1	2	2	1	2	1	1	1	1	1	1	0	2	42	175	0	0	1	0	0	0		1	2	2	60	10	1	1	0	1	0	1	0	0	1	0	0	1	1	1	1
50	10-06-2013 21:51:10	10-06-2013 21:57:31	1	1	3	3	3	3	3	3	3	3	3	0	0	0	0	0	0	2	59	183	0	0	0	0	1	0		2	1	1	0	60	1	0	1	1	1	1	0	0	1	0	1	1	1	1	1
51	12-05-2013 18:55:38	12-05-2013 19:06:36	3	3	3	3	2	2	2	3	2	2	3	0	1	0	0	0	0	2	45	167	0	1	1	0	0	0		1	1	2	40	30	1	0	1	1	1	1	1	0	0	0	0	0	1	1	0
52	15-05-2013 08:28:02	15-05-2013 08:35:01	1	2	3	3	3	2	2	3	3	2	2	0	0	0	0	0	0	2	52	61	0	1	1	0	0	0		1	1	2	20	30	1	1	1	1	1	1	1	0	1	0	1	1	1	1	1
53	14-05-2013 18:43:14	14-05-2013 18:57:29	4	2	2	2	2	2	2	2	2	1	1	0	0	0	1	1	0	2	56	17	0	0	1	0	0	0		2	2	2	95	5	1	0	1	1	0	1	0	1	0	0	1	1	0	0	0
54	10-06-2013 21:53:23	10-06-2013 22:07:08	1	2	3	3	3	2	2	2	2	2	1	1	1	0	0	0	0	2	50	167	0	1	1	0	0	0		1	2	2	20	30	1	0	0	1	1	0	1	1	1	0	0	0	1	1	1
55	09-05-2013 21:05:54	09-05-2013 21:22:58	2	3	3	3	3	2	3	3	3	2	2	0	1	0	0	0	1	2	52	183	0	0	0	1	0	0	Public health scientist	2	2	1	0	90	1	1	1	1	1	1	1	0	0	0	1	1	0	0	1
56	11-06-2013 09:05:46	11-06-2013 09:13:58	4	4	3	3	3	2	2	3	3	2	3	1	0	1	0	1	0	1	56	84	0	0	1	0	0	0		1	1	2	70	30	1	1	0	1	1	1	1	1	1	1	0	1	1	1	1
57	18-06-2013 22:35:08	18-06-2013 22:43:42	1	1	2	2	2	2	2	2	2	1	1	0	0	0	0	1	0	2	29	17	0	0	1	0	1	0		1	2	2	90	10	1	1	1	1	1	1	0	0	0	0	0	0	1	1	1
58	11-06-2013 04:44:34	11-06-2013 05:09:30	2	1	3	3	3	2	3	3	3	2	2	1	0	0	0	0	0	2	35	78	0	0	1	0	0	0		2	2	2	80	20	1	1	1	1	1	1	1	1	1	1	0	0	1	0	1
59	13-05-2013 16:39:47	13-05-2013 16:51:17	1	1	3	3	3	2	3	2	2	2	2	0	0	0	0	0	0	2	46	166	0	0	0	1	0	0	psychometrician	2	1	2	0	50	1	1	1	1	0	1	0	1	0	0	0	0	1	1	1
60	10-05-2013 09:30:56	10-05-2013 09:39:35	4	3	3	3	2	2	3	3	3	2	3	0	1	0	0	0	0	2	67	167	0	0	1	0	0	0		2	1	1	10	10	1	1	1	1	1	1	1	0	1	0	0	0	1	1	0
61	07-05-2013 13:03:22	07-05-2013 13:10:01	1	1	2	3	2	2	2	2	2	1	2	0	0	0	0	0	0	2	36	167	0	0	0	0	0	0	Nutritionist	2	1	2	0	100	1	1	0	1	0	1	0	0	0	0	0	0	1	0	0
62	11-05-2013 16:33:54	11-05-2013 16:52:36	2	1	2	2	2	2	2	2	2	2	2	0	0	0	0	1	0	1	35	176	0	0	1	0	0	0		1	2	2	50	25	1	1	1	1	0	1	1	0	0	1	1	1	0	0	1
63	07-05-2013 16:47:18	07-05-2013 16:57:59	1	1	3	3	3	3	3	3	3	2	3	0	0	0	0	0	0	2	52	183	0	0	1	0	0	0	anthropology, population health	1	1	1	20	50	1	1	1	1	1	1	1	0	1	0	0	0	1	1	0
64	10-06-2013 21:27:19	10-06-2013 21:36:41	1	1	2	2	2	1	1	2	3	1	3	1	0	0	0	0	0	2	64	7	0	0	1	0	0	0		2	2	2	30	5	1	1	1	1	1	1	1	0	0	0	0	0	0	1	0
65	11-06-2013 02:11:12	11-06-2013 02:23:21	2	3	3	3	3	2	3	2	2	3	2	0	0	1	0	0	0	2	42	183	1	0	0	0	0	0		2	1	1	0	100	0	0	1	1	0	1	1	0	0	0	1	0	0	0	1
66	07-05-2013 20:20:30	07-05-2013 20:34:30	3	2	3	3	3	3	2	3	3	3	2	0	0	1	0	0	0	2	63	182	1	0	0	0	0	0		2	1	1	0	60	1	1	1	1	0	1	0	0	0	0	1	1	1	0	1
67	13-06-2013 15:02:36	13-06-2013 15:30:03	3	2	3	3	3	3	2	2	2	2	2	1	0	1	1	0	0	2	53	175	0	0	1	0	0	0		1	1	2	30	50	1	0	1	0	1	1	1	0	1	1	1	0	1	0	0
68	11-06-2013 10:08:31	11-06-2013 10:17:45	2	1	3	3	3	3	3	3	3	3	3	0	0	0	0	0	0	1	48	123	0	0	0	0	1	1		2	1	2	25	50	1	1	1	1	1	0	0	0	1	0	1	1	1	0	0
69	19-06-2013 14:04:21	19-06-2013 14:28:21	1	4	2	2	2	2	2	2	2	2	2	1	0	0	0	0	0	2	65	183	0	0	1	0	0	0		2	1	2	0	100	1	1	1	1	0	1	0	1	1	0	0	0	1	1	0
70	19-06-2013 05:46:58	19-06-2013 05:58:48	1	1	3	3	3	3	3	3	3	3	3	0	1	0	0	0	0	2	32	32	0	1	1	0	0	0		1	1	2	0	100	1	1	1	1	1	1	0	0	0	0	0	0	0	0	0
71	10-05-2013 17:59:36	10-05-2013 18:07:14	1	2	3	3	3	2	2	3	3	2	2	0	0	0	0	0	0	2	52	48	0	0	1	0	0	0		1	1	2	40	60	1	1	1	1	1	1	0	0	1	0	0	0	1	1	1
72	10-06-2013 21:58:31	10-06-2013 22:19:16	3	1	3	3	3	3	3	3	3	3	2	0	0	0	0	0	0	1	45	123	0	1	0	0	0	0		1	1	2	0	90	1	1	1	1	1	1	0	0	1	0	0	0	1	1	0
73	19-06-2013 05:42:15	19-06-2013 06:01:15	1	1	3	1	3	2	1	3	3	1	3	0	0	0	0	0	0	2	33	78	0	1	0	0	0	0	public health dentist	1	2	2	20	15	1	0	1	1	1	1	1	0	0	0	1	1	1	0	1
74			3	2	2	2	2	2	2	2	2	2	2	0	0	0	0	0	1	2	50	9	0	0	1	0	0	0		1	1	1	75	25	1	0	1	1	1	1	0	1	0	0	0	0	1	0	0
75	14-06-2013 03:35:00	14-06-2013 03:53:40	1	2	2	2	3	2	2	2	3	2	2	0	0	0	0	1	0	2	39	24	0	0	1	0	0	0		2	1	2	80	20	1	0	1	1	0	0	1	1	1	0	1	1	1	0	1
76	19-06-2013 20:04:59	19-06-2013 20:24:11	2	1	3	2	2	2	1	1	2	1	1	1	0	0	0	0	0	2	53	53	0	0	1	0	0	0		2	2	1	35	17	1	1	1	1	1	1	1	1	1	0	1	0	0	1	1
77	24-05-2013 23:51:50	25-05-2013 00:00:53	4	4	2	2	2	2	1	2	2	2	1	0	0	1	0	0	0	1	55	24	0	0	1	0	0	0		2	1	2	50	50	1	1	1	1	1	1	1	1	1	1	1	1	1	1	1
78	08-05-2013 04:24:18	08-05-2013 04:30:26	3	2	3	3	3	3	3	3	3	3	3	1	1	1	1	1	1	2	56	183	0	0	1	0	0	0		2	1	1	5	60	1	1	1	1	0	1	1	1	1	0	1	1	1	1	1
79	11-06-2013 11:15:18	11-06-2013 11:41:19	2	2	3	3	3	3	3	3	3	2	2	0	0	0	0	1	0	2	65	166	0	0	1	0	0	0		2	1	2	80	20	1	0	1	1	1	1	1	0	0	0	0	0	0	0	1
80	11-06-2013 23:33:39	11-06-2013 23:47:08	4	4	2	2	2	2	2	2	2	2	2	0	0	0	0	0	0	2	52	24	0	0	1	0	0	0		2	2	2	50	50	1	1	1	0	0	1	1	0	0	0	1	1	1	0	1
81	10-06-2013 22:46:31	10-06-2013 22:50:57	2	3	3	3	2	2	2	3	3	2	3	0	0	0	0	1	1	2	36	84	0	0	1	0	0	0		1	1	1	95	5	1	1	0	0	1	0	0	0	1	1	1	1	0	1	0
82	18-06-2013 23:08:38	18-06-2013 23:42:09	1	1	3	3	2	2	2	3	3	1	2	0	0	0	0	0	0				0	0	0	0	0	0
83	19-06-2013 09:56:42	19-06-2013 10:10:07	2	2	2	2	2	2	2	2	2	2	2	0	0	0	1	1	0	1	40	61	0	0	1	0	0	0		2	2	2	90	10	1	1	1	1	0	1	0	0	0	0	0	0	1	0	0
84			1	3	3	3	3	3	3	3	3	3	2	0	0	1	1	1	0	2	50	83	0	1	1	0	0	0		1	1	2	10	10	1	1	1	1	1	1	1	1	1	1	1	1	1	1	1
85	13-06-2013 00:50:12	13-06-2013 00:59:33	2	1	2	2	3	2	3	3	3	3	3	0	0	0	1	0	0	2	43	53	0	0	1	0	0	0		1	1	2	50	30	1	1	0	1	1	1	1	1	1	1	0	0	1	1	0
86	26-06-2013 16:33:00	26-06-2013 16:39:59	1	1	2	3	3	2	2	2	2	2	2	0	0	0	0	0	0	2	33	123	0	0	0	0	1	0		2	1	2	80	0	1	0	1	1	0	1	1	1	1	1	1	1	1	0	1
87	04-07-2013 16:31:32	04-07-2013 16:40:46	1	3	3	3	2	2	3	2	1	2	2	0	0	1	0	0	0	2	52	183	0	1	1	0	0	0		1	1	2	0	20	1	1	1	1	1	1	1	0	1	1	1	1	1	1	0
88	20-06-2013 14:18:05	20-06-2013 14:26:45	4	2	3	3	3	2	1	2	3	1	1	0	0	0	1	0	0	2	49	65	0	0	1	0	0	0		2	1	2	80	15	1	0	1	0	0	1	0	0	0	0	1	1	0	1	1
89	19-06-2013 00:07:36	19-06-2013 00:09:37	1	1	3	3	2	2	3	2	3	1	1	0	0	0	0	0	0				0	0	0	0	0	0
90	18-06-2013 22:51:54	18-06-2013 22:58:13	1	3	3	3	3	3	3	2	3	2	2	0	0	0	0	0	1	1	45	61	0	0	1	0	0	0		1	1	2	50	30	1	1	1	0	1	1	1	1	1	1	1	1	1	1	1
91	22-06-2013 00:50:37	22-06-2013 01:02:09	1	2	3	3	2	2	2	3	3	2	3	1	0	0	0	0	0	1	55	183	0	0	1	0	0	0		2	1	1	0	80	1	1	1	1	0	1	0	0	0	0	0	0	0	0	1
92	11-06-2013 04:11:38	11-06-2013 04:22:17	4	1	3	3	3	3	3	3	3	3	3	0	0	1	0	0	0	1	67	183	0	1	0	1	0	1		1	1	1	0	100	1	1	1	1	1	1	1	1	1	1	1	1	1	1	1
93			4	4	3	3	3	2	3	3	3	2	2	0	0	0	0	0	0	2	62	65	0	0	1	0	0	0		2	1	1	70	10	1	0	1	1	1	1	1	1	1	0	0	0	1	0	0
94	25-06-2013 05:11:40	25-06-2013 05:37:57	2	4	2	2	2	2	2	2	2	1	2	0	0	0	0	0	0				0	0	0	0	0	0
95	20-06-2013 09:50:54	20-06-2013 10:10:47	3	2	3	3	3	2	3	3	3	2	2	0	0	0	0	0	0	2	60	162	0	0	1	0	0	0		2	1	1	50	20	1	0	1	1	1	1	0	0	1	0	1	0	1	0	0
96	27-06-2013 22:40:37	27-06-2013 23:02:58	1	1	2	2	2	3	3	2	2	3	1	0	0	0	0	0	1	2	58	142	0	0	0	0	0	1		1	2	2	0	50	1	1	1	1	0	0	1	0	0	0	0	0	1	1	0
97	26-06-2013 15:21:00	26-06-2013 15:24:38	1	1	3	3	3	2	2	3	3	2	2	0	0	0	0	0	0	1	33	182	0	0	0	0	1	0		2	1	2	0	50	1	0	0	1	0	1	0	0	1	0	0	0	0	1	0
98	17-06-2013 14:49:39	17-06-2013 14:55:43	4	4	3	3	3	2	2	3	2	1	2	0	0	0	0	0	0	2	50	183	0	0	1	0	0	0		2	1	2	40	10	1	1	0	1	0	1	1	1	1	1	1	1	0	0	1
99	04-07-2013 11:55:52	04-07-2013 12:18:55	2	2	3	3	3	3	3	3	3	3	2	0	0	0	0	0	1	2	52	48	0	0	1	0	0	0		1	1	2	95	2	1	0	1	1	0	1	1	0	0	0	1	1	0	0	1
100	19-06-2013 14:58:05	19-06-2013 15:05:34	1	2	2	2	2	3	3	2	1	3	1	1	0	0	0	0	0	2	31	80	0	0	0	0	0	0	Dentist	2	2	2	30	30	1	0	0	1	1	1	1	0	1	1	1	1	1	1	0
101			2	4	3	3	3	2	2	3	2	2	3	0	0	0	0	0	1	2	51	67	0	0	1	0	0	0		2	1	2	50	50	1	0	1	1	1	1	1	0	0	1	0	1	0	0	0
102	13-07-2013 22:34:30	13-07-2013 23:00:30	2	3	3	3	2	3	3	3	3	2	2	0	0	0	0	0	0	1	59	166	0	0	1	0	0	0		2	1	2	20	30	1	1	1	1	1	1	1	0	1	0	0	0	1	0	0
103			4	1	3	3	3	2	3	3	3	3	2	0	0	1	0	0	0	2	45	127	0	0	0	0	0	0	physiotherapist	2	2	2	20	60	1	1	0	0	0	1	1	0	1	0	0	0	0	1	0
104	05-07-2013 04:04:14	05-07-2013 04:26:07	4	4	2	2	2	2	2	2	3	2	1	1	1	1	0	1	0	1	29	183	0	0	1	0	0	0		1	1	2	90	10	1	1	1	1	1	1	0	0	1	1	1	1	1	1	1
105	04-07-2013 18:09:53	04-07-2013 18:21:46	1	1	2	1	2	2	1	2	1	2	2	0	0	0	1	0	0	1	40	24	0	0	0	0	0	0	Engineer and Physicist	2	2	2	0	50	1	1	1	1	0	1	1	0	0	0	1	0	1	0	0
106	27-06-2013 04:04:16	27-06-2013 04:16:22	1	1	3	2	2	2	1	2	2	2	1	1	0	0	0	0	0	1	58	24	0	0	0	0	0	0	occupational therapist	1	2	1	60	30	0	0	1	1	1	0	0	0	0	0	0	0	0	0	0
107	05-07-2013 07:02:36	05-07-2013 07:13:46	2	1	2	2	2	2	2	2	2	2	2	1	0	0	0	0	0	2	44	9	0	0	1	0	0	0		2	2	2	80	20	1	1	1	1	1	1	1	1	1	0	1	0	0	0	0
108	26-06-2013 23:52:57	27-06-2013 00:01:30	4	2	3	3	3	2	3	3	3	2	3	0	0	1	0	0	0	2	49	9	0	0	1	0	0	0		2	1	2	40	50	1	0	1	1	1	1	0	0	1	0	0	0	1	0	0
109			2	1	3	3	3	3	3	2	2	3	2	0	0	1	0	0	0	2	54	7	0	0	1	0	0	0		1	1	2	40	30	1	0	0	1	0	0	0	0	0	0	0	0	1	0	0
110	04-07-2013 18:22:34	04-07-2013 18:36:18	3	2	3	3	3	3	3	3	3	2	3	0	0	0	0	1	0	2	46	166	0	0	1	0	0	0		2	1	2	50	50	1	0	1	1	0	0	0	0	1	0	0	1	1	0	0
111	14-05-2013 17:47:44	14-05-2013 18:04:09	4	2	3	3	3	2	1	3	3	2	3	0	0	0	0	0	0	2	67	182	0	0	0	0	0	0	Biochemist	2	2	1	0	20	1	1	1	1	0	1	0	1	0	0	0	0	1	0	0
112	04-07-2013 13:26:45	04-07-2013 13:32:21	4	3	3	3	3	2	3	3	2	2	2	0	1	0	0	0	1	2	56	182	0	0	1	0	0	0		2	1	2	15	30	1	1	1	1	0	1	1	0	0	0	1	0	1	0	0
113	10-07-2013 08:52:47	10-07-2013 09:09:14	3	1	3	3	3	3	3	3	3	3	3	0	0	0	0	0	0	2	70	36	0	1	1	0	0	0		1	1	1	0	25	1	1	1	1	1	1	1	1	0	1	0	1	1	1	1
114	30-06-2013 15:07:06	30-06-2013 15:26:12	1	4	2	2	2	1	2	2	2	1	2	0	0	0	0	0	0	2	48	37	0	0	1	0	0	0		2	1	1	70	20	1	1	1	1	0	0	0	1	0	1	1	1	1	1	1
115	19-06-2013 18:12:15	19-06-2013 18:17:06	4	3	2	2	3	3	2	2	3	3	2	0	0	0	0	0	1	2	47	61	0	0	1	0	0	0		1	1	1	0	100	1	1	1	1	0	1	0	1	1	0	0	0	1	1	1
116	04-07-2013 17:18:44	04-07-2013 17:33:46	1	2	2	3	3	2	3	2	1	2	2	0	0	0	0	0	0	2	64	183	0	0	1	0	0	0	PhD Pharmacology	2	1	2	0	100	1	1	1	1	0	1	1	0	1	0	0	0	1	1	0
117	04-07-2013 12:24:32	04-07-2013 12:41:58	2	3	2	2	1	2	2	2	2	1	2	0	0	0	0	0	0	1	51	84	0	0	1	0	0	0		2	1	2	50	25	1	0	0	1	1	1	1	0	0	0	0	0	1	1	0
118	28-06-2013 16:22:58	28-06-2013 16:32:48	1	1	3	3	3	2	2	3	3	2	2	0	0	0	0	0	0	1	32	140	0	0	1	0	0	0		2	1	2	50	10	1	0	1	0	0	1	0	0	0	0	1	1	0	0	0
119			3	1	3	3	3	1	2	2	3	2	3	0	0	0	1	0	0	2	63	84	0	0	1	0	0	0		2	2	2	50	50	0	0	1	0	0	1	1	0	1	1	1	0	0	0	1
120	05-07-2013 11:23:51	05-07-2013 11:38:20	4	3	2	1	2	2	2	3	3	2	2	0	0	0	0	0	0	1	49	37	0	0	0	0	0	0		1	1	1	60	20	1	1	1	1	0	1	1	0	1	1	1	1	1	1	1
121	06-08-2013 18:06:48	06-08-2013 18:13:59	4	2	3	3	3	2	2	3	3	2	3	1	0	0	0	0	0	1	43	183	0	1	0	0	0	0	Medical sociologist	1	1	1	0	80	0	0	1	1	1	1	0	0	0	0	0	0	0	1	0
122	11-06-2013 03:09:58	11-06-2013 03:21:15	4	4	2	2	2	2	2	2	2	2	2	0	0	0	1	0	0	2	67	183	0	0	1	0	0	0		2	1	1	15	80	1	0	1	0	0	1	0	0	0	0	0	0	0	0	0
123			1	2	2	3	3	3	2	3	2	3	3	0	0	0	0	0	0	2	52	113	0	0	1	0	0	0		1	1	2	80	20	1	1	1	1	1	1	1	1	1	1	1	1	1	1	1
124	04-07-2013 11:25:47	04-07-2013 11:38:11	2	1	3	3	3	3	3	2	2	2	2	0	0	1	0	0	0	1	49	37	0	0	0	1	0	0		2	1	2	10	40	1	1	1	1	1	1	0	0	1	0	0	0	0	0	0
125	05-07-2013 03:29:06	05-07-2013 03:36:04	1	1	2	2	2	2	2	2	2	2	2	0	0	1	0	0	0	1	29	24	0	0	0	0	0	0	Nutritionist	2	2	2	0	70	1	1	1	0	0	1	1	1	0	0	0	0	1	0	1
126	09-07-2013 11:59:05	09-07-2013 12:07:40	3	1	3	3	3	3	2	3	3	2	3	0	0	0	0	0	0	1	62	124	0	0	1	0	0	0		2	1	2	0	100	1	0	1	1	0	1	0	0	0	0	0	0	1	0	0
127			2	2	2	3	2	2	2	3	2	2	1	0	0	1	0	1	0	1	46	84	0	0	1	0	0	0		2	2	2	40	60	1	1	1	1	0	0	1	0	1	0	1	1	0	0	1
128	06-08-2013 00:36:58	06-08-2013 00:42:09	1	1	2	2	2	2	2	1	2	1	1	0	0	0	0	0	0				0	0	0	0	0	0
129	06-08-2013 18:48:49	06-08-2013 18:57:04	1	1	3	3	3	2	2	2	3	2	2	0	0	0	0	1	0	2	38	183	0	0	1	0	0	0		2	1	1	85	15	1	1	1	1	0	1	1	1	1	1	1	1	1	1	1
130	04-07-2013 15:07:17	04-07-2013 15:17:35	4	4	3	3	3	3	3	3	2	3	3	1	1	0	0	0	0	2	55	183	0	0	1	0	0	0		1	1	2	0	100	1	0	1	1	0	1	1	0	1	0	0	0	1	0	0
131	27-06-2013 01:22:29	27-06-2013 01:29:19	1	4	3	2	2	3	2	2	2	3	2	0	0	0	0	0	0	1	30	183	0	1	0	0	0	0		1	1	2	0	100	1	1	1	1	1	1	1	0	1	0	1	1	1	1	0
132	18-07-2013 15:06:20	18-07-2013 15:27:33	1	1	2	2	2	2	2	2	3	2	2	0	0	0	0	0	0	2	43	130	0	0	1	0	0	0		1	1	2	20	50	1	1	1	1	0	1	1	1	0	0	0	0	1	0	0
133	05-07-2013 06:36:11	05-07-2013 06:44:51	1	1	2	2	2	2	2	2	2	2	2	0	0	0	0	0	0	1	41	130	0	0	0	0	1	0		2	1	2	60	40	1	1	1	1	0	1	0	1	0	0	0	0	1	1	0
134	06-08-2013 18:19:50	06-08-2013 18:30:24	2	1	3	3	3	3	3	3	2	3	2	0	0	1	0	0	0	1	59	182	0	0	0	0	0	1		1	1	1	0	75	1	1	1	1	1	1	0	0	0	0	0	0	1	0	0
135			1	2	2	2	3	2	2	2	3	2	2	0	0	0	0	1	0	2	44	37	0	0	1	0	0	0		1	1	1	50	20	0	1	1	1	0	1	1	0	0	1	1	1	0	1	1
136			4	2	2	2	2	3	3	2	2	3	2	0	0	0	1	0	0	2	66	182	0	0	0	0	0	1		1	1	1	0	50	1	1	1	1	0	1	1	1	1	0	1	0	1	0	0
137	06-08-2013 18:35:42	06-08-2013 18:51:03	1	2	2	2	2	2	2	2	2	2	2	0	0	0	1	0	0	1	33	183	0	0	1	0	0	0		1	1	2	60	30	1	1	1	1	1	1	0	1	1	0	0	0	1	1	0
138	25-07-2013 19:10:41	25-07-2013 19:29:44	1	1	2	3	2	2	3	2	2	2	2	0	0	0	0	0	0	2	57	183	0	0	0	0	1	0		2	2	2	0	90	1	1	1	1	1	1	1	0	1	0	1	0	1	1	0
139	04-07-2013 15:19:20	04-07-2013 15:31:52	4	2	3	3	3	2	2	3	3	3	3	1	0	1	1	1	1	2	34	80	1	0	1	0	0	0		2	2	2	10	90	1	1	1	1	0	0	1	1	0	0	1	1	1	1	0
140	08-07-2013 01:49:24	08-07-2013 02:03:37	3	2	3	3	3	2	3	3	3	3	2	0	0	0	1	0	0	1	61	160	0	0	1	0	0	0		2	1	1	80	20	1	1	1	1	0	1	1	1	1	1	0	1	1	0	1
141	10-07-2013 19:02:27	10-07-2013 19:05:58	1	1	2	2	2	2	2	2	2	2	2	0	0	0	0	0	0	1	40	183	0	0	1	0	0	0		1	1	1	50	5	1	0	1	1	1	0	0	1	1	0	0	0	1	0	0
142	26-07-2013 05:31:54	26-07-2013 05:41:07	2	1	3	3	3	3	2	2	3	3	2	0	0	1	1	0	1	1	45	78	0	0	1	0	0	0		1	2	1	0	100	1	0	1	1	1	1	1	1	1	0	1	1	1	1	1
143	19-06-2013 05:14:04	19-06-2013 06:04:41	1	1	2	2	3	2	2	3	3	2	3	0	0	0	0	0	0				0	0	0	0	0	0
144	06-07-2013 15:03:29	06-07-2013 15:09:21	4	3	2	3	2	2	2	2	3	2	1	0	0	1	0	0	0	2	59	183	0	0	1	0	0	0		2	1	2	60	8	1	1	1	0	1	0	1	0	1	0	0	0	0	1	1
145	25-07-2013 21:36:50	25-07-2013 21:45:14	2	2	2	2	2	2	2	2	2	2	2	0	0	1	1	0	0	2	60	166	0	0	1	0	0	0		2	1	2	80	5	1	1	1	1	0	1	1	1	0	0	0	0	0	0	0
146	04-07-2013 22:14:54	04-07-2013 22:31:32	4	2	3	3	3	2	2	3	3	2	2	0	0	0	0	0	0	2	55	61	0	0	1	0	0	0		2	2	2	30	30	1	1	1	1	1	1	0	0	0	0	1	0	1	0	0
147	02-08-2013 17:42:47	02-08-2013 17:52:33	1	1	3	3	3	3	2	3	3	3	2	0	0	0	0	0	0	1	45	183	0	0	0	0	1	0		2	2	2	0	50	1	0	1	1	0	1	0	0	1	0	0	0	1	1	0
148	01-07-2013 19:11:44	01-07-2013 19:26:56	2	1	3	3	3	3	3	3	2	2	2	0	0	0	0	0	0	2	39	84	0	0	1	0	0	0		1	1	1	70	30	1	0	1	0	0	1	0	0	1	0	0	0	0	0	0
149	25-07-2013 18:29:13	25-07-2013 18:34:58	4	2	3	3	3	3	3	3	3	2	2	0	1	0	0	0	0	1	41	183	0	0	1	0	0	0		2	1	1	30	40	1	1	1	1	0	1	1	0	1	0	1	1	1	1	0
150	26-06-2013 13:54:38	26-06-2013 14:02:05	1	2	2	2	2	2	2	2	2	2	2	0	0	1	0	0	0	1	31	182	0	0	1	0	0	0		2	1	2	10	90	1	1	1	1	0	1	0	0	1	0	1	1	1	1	1
151	27-07-2013 11:56:41	27-07-2013 12:36:26	1	1	2	2	2	2	1	2	2	2	2	0	0	0	1	0	0	1	36	37	0	1	0	1	1	0		1	2	2	20	60	0	1	1	1	1	1	1	0	1	0	1	0	0	1	1
152	06-08-2013 22:45:57	06-08-2013 23:05:50	4	3	3	3	3	2	3	3	3	2	2	1	0	1	1	1	0	2	57	183	0	0	1	0	0	0		2	1	1	0	100	1	0	1	1	1	1	0	0	0	0	0	0	1	0	0
153	06-08-2013 20:49:04	06-08-2013 21:06:31	1	3	3	3	2	3	3	2	2	3	3	0	0	1	0	0	1	2	41	183	0	1	0	0	0	0		1	2	2	0	100	1	0	1	1	0	1	0	0	0	0	1	1	1	0	0
154	05-08-2013 17:38:08	05-08-2013 19:17:58	1	1	3	3	3	3	3	2	2	3	2	0	1	1	0	0	0	2	37	171	0	1	1	0	0	0	trailist	1	1	2	0	100	1	1	1	1	0	1	1	1	1	0	1	0	1	1	1
155	05-07-2013 12:11:01	05-07-2013 12:29:01	2	1	3	3	3	3	3	3	3	3	3	0	0	0	0	1	0	2	42	32	0	0	1	0	0	0		2	1	2	80	20	1	1	1	1	1	1	0	1	0	0	0	0	1	1	0
156	16-07-2013 22:31:05	16-07-2013 22:41:55	1	3	3	3	3	3	3	3	3	3	3	1	0	0	1	1	1	2	36	183	0	0	1	0	0	0		1	1	2	25	75	1	1	1	1	1	1	1	1	1	0	0	0	0	1	1
157	10-07-2013 17:30:28	10-07-2013 17:36:33	2	4	3	3	3	2	3	3	3	2	3	0	0	0	0	0	0	1	52	84	0	0	1	0	0	0		2	2	2	70	30	1	1	1	1	1	1	1	1	1	1	1	1	1	1	1
158	10-08-2013 09:50:26	10-08-2013 10:05:34	1	3	3	3	3	3	3	3	3	3	3	0	0	1	0	0	0	2	57	84	0	0	1	0	0	0		2	2	2	40	40	1	1	1	1	1	0	0	1	1	0	1	1	1	0	0
159	06-08-2013 22:50:37	06-08-2013 23:09:42	4	1	2	2	2	2	2	2	2	2	2	0	0	1	0	0	0	2	51	182	0	0	1	0	0	0		1	1	2	20	70	1	0	1	1	1	1	1	1	1	0	0	0	1	1	0
160	29-07-2013 08:43:17	29-07-2013 08:52:19	4	4	3	3	3	2	3	3	3	2	3	0	0	0	1	0	0	2	54	10	0	0	1	0	0	0		2	1	1	40	10	1	1	1	1	0	1	1	1	1	0	1	1	1	1	0
161	25-07-2013 19:35:13	25-07-2013 20:02:00	2	2	2	2	2	2	2	2	2	2	2	1	0	0	0	0	0	2	62	183	0	0	0	0	0	0	Nutrition	2	2	2	0	100	1	1	1	1	1	1	1	0	1	1	0	0	1	1	1
162	07-08-2013 08:19:55	07-08-2013 08:37:54	1	2	2	2	2	2	2	2	2	2	2	0	0	1	0	1	0	1	38	167	0	0	1	0	0	0		1	1	2	90	10	1	0	1	1	1	1	0	0	1	0	1	0	1	1	0
163	12-07-2013 11:37:59	12-07-2013 12:30:25	1	1	2	2	2	2	2	3	3	2	2	0	0	0	1	1	1	1	45	176	0	0	0	1	0	0		2	2	2	10	30	1	1	1	1	0	1	1	1	0	0	0	1	1	0	0
164	26-07-2013 11:44:25	26-07-2013 11:54:00	2	2	2	2	2	1	1	2	2	1	2	0	1	0	0	0	0	1	43	167	0	0	1	0	0	0		2	1	1	50	20	1	0	1	1	1	1	0	0	1	0	0	1	1	1	0
165	31-08-2013 06:05:02	31-08-2013 06:18:44	3	3	3	3	3	3	3	3	3	3	2	0	0	1	0	0	0	2	45	183	0	0	1	0	0	0		2	1	1	60	20	1	0	1	1	1	1	0	1	0	0	0	0	1	1	0
166	26-07-2013 17:09:18	26-07-2013 17:17:54	2	1	2	3	3	2	3	3	3	2	2	0	0	1	0	0	0	1	50	176	0	0	0	0	0	0	Pharmac?st	2	2	1	35	65	1	1	1	1	1	1	1	1	1	1	1	1	1	1	1
167	05-08-2013 17:38:42	05-08-2013 17:53:29	1	4	2	2	2	1	1	2	2	1	2	0	0	0	0	0	0	1	49	65	0	0	1	0	0	0		2	1	2	0	30	1	1	0	1	1	1	1	1	1	0	0	0	1	1	0
168	07-08-2013 14:28:02	07-08-2013 14:40:10	1	1	3	3	3	2	2	3	3	2	2	0	0	0	0	0	0	1	32	183	0	0	1	0	0	0		1	1	2	50	50	1	0	1	1	1	1	0	0	0	0	0	0	0	1	0
169	08-10-2013 17:19:31	08-10-2013 17:29:06	1	2	3	3	3	3	3	3	2	2	3	0	0	0	1	1	0	1	65	183	1	0	0	0	0	1		1	1	2	0	40	1	1	1	1	1	1	1	1	0	0	1	1	1	1	1
170	05-08-2013 17:57:31	05-08-2013 18:08:48	2	1	2	3	3	3	1	2	3	2	1	0	0	1	1	1	0	2	55	123	0	0	1	0	0	0		2	1	2	90	5	1	1	1	1	0	1	1	0	1	0	1	1	1	1	1
171	25-07-2013 18:08:52	25-07-2013 18:16:53	1	2	3	3	3	3	3	2	2	3	2	0	0	0	0	1	0	2	30	123	0	0	1	0	0	0		1	1	2	90	10	1	0	1	1	1	1	0	0	1	0	0	0	1	0	0
172	25-07-2013 18:19:04	25-07-2013 18:29:18	4	1	3	3	3	3	3	3	3	3	3	0	0	0	1	0	0	2	55	183	0	0	0	0	1	0		2	1	2	5	90	1	1	1	1	1	1	0	0	1	0	0	0	1	1	0
173	29-08-2013 19:03:48	29-08-2013 19:22:49	3	4	3	3	3	2	2	3	3	2	3	1	0	1	1	1	0	1	60	183	0	0	1	0	0	0		2	1	1	20	80	1	1	1	1	0	0	0	0	0	0	0	0	1	1	1
174	09-08-2013 17:17:14	09-08-2013 17:33:39	4	3	3	3	3	3	3	3	3	3	3	0	0	1	0	0	0	2	58	32	0	0	0	0	0	0	Nutritional Biochemist	2	1	1	0	65	1	1	1	1	0	1	1	0	0	0	1	1	0	0	1
175	30-07-2013 10:49:58	30-07-2013 10:58:58	4	4	3	3	3	2	2	2	2	2	1	0	0	0	0	0	0	1	53	123	0	1	1	0	0	0		1	1	2	0	80	1	0	1	1	1	1	0	1	0	0	1	0	1	1	0
176	05-08-2013 19:43:19	05-08-2013 20:05:41	4	2	3	3	3	2	2	3	3	2	3	0	1	0	0	0	0	2	50	183	0	0	1	0	0	0		1	1	2	75	25	0	0	0	1	1	1	0	0	1	0	0	0	1	1	0
177	05-08-2013 20:50:23	05-08-2013 21:00:45	4	4	3	3	2	2	2	3	2	2	2	0	0	0	0	0	0	1	57	183	0	0	1	0	0	0		2	1	1	20	60	1	1	1	1	0	1	0	0	0	0	1	0	1	0	1
178	29-08-2013 18:48:04	29-08-2013 18:59:13	1	1	3	2	2	2	2	2	2	2	2	0	0	1	0	0	0	2	37	183	0	1	1	0	0	0		1	1	1	25	75	1	0	1	1	0	1	0	0	1	0	0	0	1	0	1
179	06-08-2013 09:36:13	06-08-2013 09:45:52	1	1	3	3	3	2	2	2	3	1	2	0	0	0	0	0	0	2	34	17	0	0	1	0	0	0		2	1	2	100	30	1	0	1	1	1	1	0	0	1	0	1	0	0	0	0
180	16-08-2013 20:36:01	16-08-2013 20:54:30	1	1	3	2	2	2	1	2	1	2	1	0	0	0	0	1	1	2	32	37	0	0	1	0	0	0		2	1	2	80	20	1	1	0	1	0	1	1	1	0	1	0	1	1	0	1
181	07-08-2013 09:57:03	07-08-2013 10:03:00	1	1	3	3	3	2	2	3	2	2	1	0	0	0	0	0	0	2	33	123	0	1	0	0	1	0		1	2	2	20	80	1	0	1	1	0	1	0	0	0	1	1	1	0	0	1
182	06-08-2013 16:41:06	06-08-2013 16:47:31	4	4	3	3	3	3	3	3	3	3	2	0	0	1	0	0	0	2	49	183	0	0	1	0	0	0		1	1	2	30	70	1	0	1	1	1	1	0	1	1	0	1	1	1	1	0
183	08-10-2013 20:36:01	08-10-2013 20:44:47	2	1	2	2	2	1	3	3	3	1	2	0	0	0	1	0	0	2	43	53	0	0	1	0	0	0		2	2	2	40	30	1	1	0	1	1	0	1	1	1	0	0	0	1	0	0
184			4	2	2	2	2	2	2	2	2	2	2	0	0	0	0	1	1	2	45	84	0	0	1	0	0	0		1	1	1	40	40	1	1	1	1	0	1	1	1	1	0	1	1	1	1	1
185	07-08-2013 05:37:51	07-08-2013 06:06:21	1	1	3	3	2	3	3	3	2	3	2	0	0	1	0	0	1	1	53	9	0	1	0	0	0	0		1	2	2	0	80	1	0	1	1	1	0	0	0	1	0	0	0	1	1	0
186	06-08-2013 18:05:03	06-08-2013 18:15:34	3	3	3	3	3	3	3	3	3	3	3	0	0	0	0	0	0	2	33	84	0	0	1	0	0	0		2	1	2	40	50	1	0	0	0	0	1	0	0	0	0	0	0	0	0	0
187	08-10-2013 17:47:47	08-10-2013 17:54:14	2	2	3	3	3	3	2	3	2	2	2	0	0	0	0	0	1	2	55	84	0	1	1	0	0	0		1	2	2	0	65	1	1	1	1	1	0	0	0	1	0	1	0	1	1	0
188	29-08-2013 21:47:38	29-08-2013 21:57:08	1	2	3	3	3	2	2	3	3	2	3	1	0	0	0	0	0	1	64	183	0	0	1	0	0	0		2	1	1	30	40	1	0	0	0	0	1	0	0	0	0	1	1	0	0	0
189	04-07-2013 18:16:34	04-07-2013 18:19:21	2	2	3	3	3	3	3	3	3	2	3	0	0	0	0	0	0				0	0	0	0	0	0
190	05-08-2013 19:35:36	05-08-2013 19:41:37	1	2	3	3	3	2	3	3	2	3	2	0	1	1	0	1	0	2	52	183	0	0	1	0	0	0		2	1	2	30	60	1	1	1	1	0	1	0	0	0	0	1	1	0	0	1
191	05-07-2013 02:01:53	05-07-2013 02:19:36	1	1	2	2	2	2	2	2	2	2	3	0	0	1	1	0	0	1	45	37	1	0	0	0	0	0		1	2	1	50	50	1	1	1	1	1	1	1	1	1	1	1	1	1	1	1
192	25-07-2013 22:29:41	25-07-2013 22:42:09	4	4	3	3	3	3	2	3	3	3	3	0	0	0	1	0	0	2	59	166	0	0	1	0	0	0		2	1	2	50	50	1	1	1	0	0	0	0	1	0	0	1	1	1	0	0
193	26-07-2013 12:29:18	26-07-2013 12:47:36	2	2	3	3	2	2	2	2	2	2	3	0	0	0	0	1	1	2	47	123	0	0	1	0	0	0		2	1	2	60	30	1	0	1	1	0	0	1	1	1	0	0	0	1	1	0
194	18-09-2013 10:59:15	18-09-2013 11:28:52	3	1	2	2	2	2	2	2	2	2	2	0	0	0	0	0	0	2	52	124	0	0	1	0	0	0		2	2	2	50	30	1	1	1	0	0	1	0	0	0	0	0	0	1	0	0
195	06-08-2013 23:28:43	06-08-2013 23:38:59	2	3	3	3	3	3	3	2	2	2	3	0	0	0	0	0	0				0	0	0	0	0	0
196	09-10-2013 05:03:28	09-10-2013 05:09:30	2	3	2	3	2	1	2	2	2	2	2	0	0	0	0	0	0	2	49	37	0	0	1	0	0	0		2	1	2	90	5	1	1	1	1	1	1	1	1	1	0	1	1	1	1	1
197	06-08-2013 18:06:10	06-08-2013 18:19:34	3	2	2	2	2	2	2	2	2	2	2	1	0	0	0	0	0	1	63	183	0	0	1	0	0	0		2	2	1	5	40	1	1	1	1	0	1	1	1	0	0	1	1	1	1	1
198			1	1	3	3	3	2	2	3	2	2	3	0	0	0	0	0	0	1	53	32	0	0	1	0	0	0		1	1	2	20	80	1	1	1	1	0	1	0	0	0	0	0	0	0	0	0
199	30-08-2013 14:50:30	30-08-2013 15:01:51	1	1	3	3	3	2	2	3	3	2	3	0	0	0	0	0	0	1	50	183	0	0	0	0	0	0	Clinical researcher	2	2	2	0	50	1	0	1	1	1	1	1	0	0	0	0	0	0	1	0
200	01-09-2013 10:07:50	01-09-2013 10:14:10	1	1	2	2	2	2	2	2	2	2	2	1	0	0	1	0	0	2	42	84	0	0	1	0	0	0		2	1	2	80	20	1	1	0	0	1	1	0	1	1	1	1	1	1	0	1
201	26-07-2013 11:05:23	26-07-2013 11:22:32	4	4	2	3	2	3	2	3	3	1	1	0	0	0	0	0	0	1	60	84	0	0	1	0	0	0		1	1	2	50	30	1	1	1	1	1	1	1	1	1	1	1	1	1	1	1
202	08-10-2013 17:37:50	08-10-2013 17:44:01	4	4	3	3	3	3	3	3	3	3	2	0	0	0	1	0	0	2	52	183	0	0	1	0	0	1		1	1	2	0	50	1	1	1	1	0	1	1	1	0	0	1	0	1	1	1
203	08-07-2013 10:17:14	08-07-2013 10:57:42	4	4	3	3	3	2	3	3	2	1	2	0	0	0	0	0	0	1	55	10	0	0	1	0	0	0		2	1	2	75	25	1	0	1	1	1	1	0	0	1	0	0	1	1	0	1
204	08-08-2013 21:03:59	08-08-2013 21:23:18	4	4	3	3	3	3	3	3	3	3	2	1	0	0	0	0	0	2	58	7	0	0	1	0	0	0		1	1	1	5	95	1	0	1	1	0	1	1	0	0	0	0	0	1	1	0
205	08-10-2013 17:19:06	08-10-2013 17:33:59	1	3	2	2	2	1	2	2	2	2	2	0	0	0	0	1	0	2	39	160	0	0	1	0	0	0		2	1	1	50	30	1	1	1	1	1	1	1	1	1	1	1	1	1	1	1
206	26-07-2013 14:36:25	26-07-2013 14:43:13	4	4	3	3	3	3	3	3	2	3	2	0	1	0	1	0	1	2	61	183	0	0	0	0	1	0		1	1	2	0	90	1	1	1	1	0	1	0	0	0	0	1	1	1	1	1
207	11-12-2013 13:21:48	11-12-2013 13:32:00	1	2	2	2	2	2	2	2	3	2	2	0	0	0	0	0	0	1	62	9	0	0	0	1	0	0		1	1	1	0	80	1	1	0	1	1	1	1	0	1	0	1	1	1	1	1
208	08-10-2013 17:12:18	08-10-2013 17:29:04	1	1	3	2	3	3	2	2	1	3	3	0	0	0	0	0	0	2	53	167	0	1	0	0	0	0		1	2	2	0	100	1	0	1	1	1	1	0	0	0	0	0	0	1	0	0
209	08-10-2013 17:42:20	08-10-2013 18:05:20	1	1	2	2	2	2	2	2	2	2	1	1	0	0	0	0	0	1	45	171	0	0	1	0	0	0		1	1	2	80	10	1	0	1	0	0	1	0	1	0	0	1	1	1	1	1
210	08-10-2013 17:58:40	08-10-2013 18:10:26	4	1	3	3	3	3	3	3	3	3	3	0	0	0	0	0	0				0	0	0	0	0	0
211	05-08-2013 19:13:36	05-08-2013 19:28:41	3	2	2	2	2	2	2	3	3	3	2	0	0	0	0	1	0	2	57	48	0	0	1	0	0	0		1	1	2	50	35	1	1	1	1	1	1	1	0	1	1	1	1	1	1	1
212	07-08-2013 10:31:58	07-08-2013 10:38:15	2	2	3	3	3	3	3	3	3	3	2	0	0	1	0	0	0	2	46	84	0	0	1	0	0	0		1	2	2	80	20	1	0	1	1	1	1	0	1	1	1	1	1	0	0	1
213	13-10-2013 22:34:13	13-10-2013 22:47:17	4	4	3	3	3	1	3	3	2	2	1	1	0	0	1	1	0	1	53	61	0	0	1	0	0	0		1	1	2	70	20	1	1	1	1	0	1	1	1	0	0	1	1	1	0	1
214	08-10-2013 18:13:25	08-10-2013 18:31:44	1	1	3	3	3	3	3	3	3	2	3	0	0	0	0	0	0	2	37	32	0	0	1	0	0	0		1	1	2	25	75	1	0	1	1	1	1	0	1	1	0	0	0	1	1	0
215	09-10-2013 03:08:26	09-10-2013 03:21:52	3	4	2	3	2	2	2	2	2	2	1	0	0	0	0	0	1	2	63	182	0	0	1	0	0	0		2	1	1	80	5	1	1	1	1	1	1	1	0	0	0	1	1	1	1	1
216	05-08-2013 17:40:07	05-08-2013 17:51:01	4	3	3	3	3	2	2	2	2	2	3	0	1	1	0	0	0	2	55	183	1	0	0	0	0	0		2	1	1	0	95	1	0	1	0	0	1	0	0	0	0	1	1	0	0	0
217	06-08-2013 22:24:54	06-08-2013 22:33:04	1	2	2	2	2	2	2	2	2	2	2	0	0	0	0	0	1	2	43	167	0	0	1	0	0	0		2	1	2	10	20	1	0	1	1	1	0	0	0	0	0	0	0	1	1	0
218	17-12-2013 17:19:32	17-12-2013 17:29:53	1	1	3	2	3	2	2	2	1	2	1	0	0	0	0	0	0	2	35	183	0	1	1	0	0	0		1	2	2	25	75	1	1	1	1	0	1	0	1	0	0	0	0	1	1	0
219	08-10-2013 17:40:37	08-10-2013 17:50:11	3	1	2	3	2	3	2	2	2	2	2	0	0	0	0	1	0	2	49	37	0	0	1	0	0	0		2	2	2	75	15	1	1	1	0	0	1	0	0	0	0	1	1	0	0	0
220			2	1	2	2	2	2	2	2	2	2	2	0	0	0	1	0	0	1	59	183	0	1	1	0	0	0		1	1	2	15	65	1	1	1	1	0	1	0	0	1	0	0	0	1	1	0
221	08-10-2013 18:19:41	08-10-2013 18:23:58	4	1	3	3	3	3	3	3	3	3	3	0	0	1	1	0	0	2	37	176	0	0	1	0	0	0		1	1	2	70	30	1	1	1	1	1	0	0	1	1	1	1	1	1	1	0
222	12-12-2013 19:24:19	12-12-2013 19:37:08	1	1	3	3	2	2	2	2	2	2	2	0	0	0	0	0	0	2	47	183	0	0	1	0	0	0		2	1	1	60	10	1	1	1	1	1	1	1	0	1	0	0	1	1	1	1
223	08-08-2013 16:18:36	08-08-2013 16:26:46	1	1	3	3	3	3	3	3	3	3	3	0	0	0	0	0	0	2	35	24	0	1	0	0	0	1	Dentist	2	2	1	30	70	1	1	1	1	0	1	0	0	0	0	0	0	0	0	0
224	08-07-2013 00:18:25	08-07-2013 00:27:51	1	1	2	2	2	2	1	2	2	2	1	0	0	0	0	0	0	2	33	82	0	0	0	0	0	0	Dentist	2	2	2	25	25	1	1	1	1	0	1	0	1	0	0	1	1	0	0	0
225	12-12-2013 06:25:34	12-12-2013 06:34:29	4	3	3	3	2	3	3	3	3	2	3	0	0	1	0	0	1	2	55	9	0	1	1	0	0	0		1	1	1	40	60	1	1	1	1	1	0	1	0	1	0	0	0	1	1	0
226	08-10-2013 21:12:58	08-10-2013 21:34:00	3	1	3	3	3	3	3	3	2	3	3	0	0	0	0	0	0	2	46	80	0	0	1	0	0	0		2	2	2	65	25	1	1	1	1	0	1	0	1	1	1	1	1	1	0	1
227	09-10-2013 03:40:58	09-10-2013 03:54:47	2	1	3	3	3	3	2	3	3	3	3	0	0	0	0	0	0	2	52	32	0	1	1	0	0	0		1	1	2	15	70	1	1	1	1	0	1	1	0	1	0	0	1	1	1	0
228	17-12-2013 14:57:19	17-12-2013 15:04:01	1	1	2	3	3	3	2	2	3	2	1	0	0	0	0	1	0	2	45	17	0	0	1	0	0	0		2	1	1	60	40	1	1	1	1	0	1	0	0	0	0	1	1	0	0	0
229	01-04-2014 13:31:00	01-04-2014 13:47:47	2	2	3	3	3	2	2	3	3	2	3	0	0	0	0	0	0	2	47	65	0	0	0	1	0	0	Health Scientist	2	1	2	0	66	1	0	1	1	1	1	0	0	0	0	0	1	0	1	0
230	17-12-2013 16:19:02	17-12-2013 16:42:59	3	4	3	3	3	3	3	3	3	3	3	1	0	0	1	0	0	1	55	182	0	0	0	0	0	0	Dentist	1	1	2	0	50	1	0	1	1	0	1	0	1	1	0	1	1	1	0	1
231	11-10-2013 16:56:04	11-10-2013 16:59:22	1	1	2	2	3	2	3	3	2	3	2	0	0	1	0	1	0	2	35	84	0	0	1	0	0	0		1	1	2	95	5	1	0	1	1	0	1	0	0	0	1	0	0	0	1	1
232	17-12-2013 15:07:25	17-12-2013 15:17:27	2	3	3	3	3	2	3	3	3	3	3	0	1	0	0	1	0	2	38	84	0	0	1	0	0	0		1	1	2	80	20	1	1	1	0	0	1	0	0	1	1	1	1	0	0	1
233			1	2	2	2	2	2	2	2	2	2	1	1	0	0	1	0	0	2	53	9	0	0	1	0	0	0		1	1	1	80	5	1	0	1	1	0	1	0	0	1	0	0	0	1	1	1
234	07-08-2013 23:15:25	07-08-2013 23:33:20	2	1	2	2	2	1	2	2	2	1	1	0	0	0	1	0	0	2	46	61	0	0	0	0	0	0	Gyneco-Obs	2	1	2	95	5	1	1	1	1	1	1	1	1	1	0	0	0	1	0	0
235	25-07-2013 20:03:58	25-07-2013 20:10:29	1	1	3	3	3	3	3	3	3	3	3	1	0	0	0	1	0	1	47	183	0	0	1	0	0	0	Clinical research	1	1	2	20	65	1	0	1	1	1	1	1	0	1	0	0	0	1	1	0
236	17-12-2013 17:08:30	17-12-2013 17:16:57	2	2	3	3	3	2	2	3	3	2	2	0	0	1	0	0	0	1	64	183	0	0	0	1	0	0		2	1	1	0	100	1	1	1	1	1	1	1	1	1	1	1	1	1	1	1
237	23-10-2013 18:25:15	23-10-2013 18:38:27	2	1	2	2	2	2	2	2	2	2	2	0	0	1	1	0	0	2	48	32	0	0	0	0	1	0		2	1	2	15	50	1	1	0	1	0	0	0	0	0	0	0	0	1	1	0
238	26-08-2013 12:41:31	26-08-2013 12:52:22	3	4	3	3	3	1	3	3	3	1	1	0	0	0	0	0	0	1	35	84	0	0	1	0	0	0		1	2	2	60	40	0	0	1	1	1	1	1	0	1	0	1	1	0	0	1
239	08-10-2013 19:19:02	08-10-2013 19:28:21	1	1	3	3	3	1	2	3	3	1	2	0	0	0	0	0	0	2	53	10	0	0	1	0	0	0		2	1	2	90	10	1	1	1	1	0	1	0	0	0	0	1	0	1	1	1
240	19-08-2013 20:05:42	19-08-2013 20:14:10	1	1	2	2	3	2	1	2	3	2	1	0	0	0	1	0	0	2	36	161	0	0	0	0	0	0	Physiotherapist	1	2	2	25	50	1	0	1	1	1	0	0	0	0	0	0	1	1	1	1
241	01-04-2014 15:22:32	01-04-2014 15:30:32	4	3	3	3	3	2	3	3	2	2	3	0	0	1	0	0	0	2	67	183	0	0	1	0	0	0		2	1	1	10	50	1	0	1	1	0	1	0	0	0	0	1	1	1	0	0
242	09-10-2013 17:16:58	09-10-2013 17:27:50	1	1	2	2	2	2	2	2	2	2	2	0	0	0	0	1	0	2	39	167	0	0	1	0	0	0		2	1	2	95	5	1	1	1	1	0	1	1	1	0	1	1	1	1	1	1
243	04-09-2013 15:39:25	04-09-2013 15:46:32	4	4	3	3	3	2	2	3	3	2	3	0	0	1	0	0	0	2	60	123	0	0	1	0	0	0		1	1	2	10	70	1	1	1	1	0	1	0	1	1	0	1	1	1	1	0
244	17-12-2013 15:14:36	17-12-2013 15:21:58	1	1	3	3	2	2	2	3	3	3	2	1	0	0	0	0	0	1	55	183	0	1	0	0	0	0		1	1	2	0	40	1	1	1	1	1	1	0	0	0	0	0	0	1	1	0
245	17-12-2013 18:47:16	17-12-2013 18:59:12	4	4	3	3	3	2	2	2	3	2	2	0	0	0	0	0	0	2	48	65	0	0	1	0	0	0		2	1	2	60	20	1	1	1	1	1	1	0	0	0	0	0	0	1	1	1
246	17-12-2013 18:02:46	17-12-2013 18:10:14	3	1	3	3	2	2	3	2	2	2	2	0	0	0	0	0	0	2	59	182	0	0	1	0	0	0		2	1	1	50	30	0	1	0	1	1	0	1	0	1	0	0	0	0	0	0
247	02-04-2014 09:28:32	02-04-2014 09:43:00	1	1	3	2	3	2	2	3	3	2	2	0	0	1	0	0	0	1	28	102	0	0	0	0	0	0	Health scientist	1	2	2	0	80	1	0	1	0	1	1	1	0	1	0	1	1	0	0	1
248	09-10-2013 04:03:34	09-10-2013 04:10:07	1	4	2	2	2	2	2	2	2	2	1	0	0	0	0	1	0	1	32	183	0	0	0	0	0	0	dds	2	1	2	100	0	1	1	1	1	1	1	1	1	1	1	1	1	1	1	1
249	17-12-2013 16:09:07	17-12-2013 16:17:31	4	4	3	3	3	3	3	2	2	2	3	0	0	0	0	0	0	2	54	182	0	0	1	0	0	0		2	1	1	50	50	1	1	1	1	0	1	1	0	0	0	1	1	0	0	0
250	26-07-2013 12:07:59	26-07-2013 12:29:28	1	1	3	3	2	3	3	3	3	2	3	0	1	0	0	0	0	2	45	61	0	1	1	0	0	0		1	1	2	0	80	1	1	0	1	1	1	0	1	0	0	0	0	1	1	0
251	17-12-2013 16:34:45	17-12-2013 16:37:31	2	1	3	3	2	3	2	2	2	3	2	1	0	0	0	0	0	2	46	182	1	0	0	0	0	0		2	1	1	0	100	1	0	1	1	0	1	1	0	0	0	1	1	1	1	0
252	18-12-2013 00:32:25	18-12-2013 00:46:15	2	2	2	3	3	2	2	3	2	2	2	0	0	1	0	1	0	2	50	160	0	0	1	0	0	0		2	1	2	70	30	1	1	1	1	1	1	1	1	1	1	1	1	1	1	0
253	18-12-2013 17:23:47	18-12-2013 18:01:18	2	1	3	3	2	1	3	3	3	2	2	0	0	0	0	0	0	1	51	80	0	0	0	0	0	0	Midwife	1	1	1	10	50	1	1	0	1	0	0	1	1	0	0	1	1	1	1	0
254	13-12-2013 15:52:49	13-12-2013 16:03:12	2	1	2	3	3	3	1	3	3	3	2	0	0	0	0	0	0	2	52	182	0	0	0	0	0	0	Dentist	2	1	1	40	30	1	0	1	1	0	1	0	0	0	0	1	1	1	0	0
255			2	2	2	2	2	2	2	2	2	2	2	0	0	0	0	0	0	2	50	32	0	0	1	0	0	0		1	1	2	40	50	1	1	1	1	1	1	0	0	0	0	1	0	0	1	0
256	10-10-2013 04:18:00	10-10-2013 04:35:39	1	1	3	3	2	2	2	2	2	3	1	0	0	0	0	0	0	2	50	24	0	1	1	0	0	0		1	2	1	60	15	1	1	1	1	1	1	1	0	0	0	1	0	1	0	1
257	18-12-2013 00:58:50	18-12-2013 01:03:30	3	1	3	3	3	2	2	3	3	3	2	1	0	0	0	0	0	1	44	9	0	0	1	0	0	0		1	2	1	30	70	1	0	1	1	1	1	0	0	0	0	0	0	1	1	0
258	01-04-2014 10:02:30	01-04-2014 10:19:40	1	1	2	3	3	2	3	2	3	2	2	0	0	1	1	0	0	2	42	182	0	0	0	0	0	0	Physiotherapist	2	1	2	5	40	1	1	1	1	0	1	0	0	0	0	0	0	1	1	0
259	05-09-2013 03:45:58	05-09-2013 04:08:02	4	4	3	3	2	2	2	3	3	2	2	0	0	0	0	0	1	2	60	9	0	0	1	0	0	0		2	1	1	0	20	1	0	1	0	0	1	0	0	0	0	1	1	0	0	0
260	08-10-2013 17:46:30	08-10-2013 17:55:50	4	4	3	3	2	3	3	2	3	3	3	0	0	0	0	0	0	2	53	84	0	0	1	0	0	1		1	1	2	20	80	0	0	0	0	0	1	0	0	0	0	0	0	0	0	0
261	01-04-2014 10:06:07	01-04-2014 10:20:36	1	1	2	2	2	1	1	2	2	1	1	0	0	0	0	0	0	2	44	182	0	0	0	0	0	0	Physiotherapist	2	1	2	0	100	1	0	1	1	1	1	1	0	1	0	0	0	1	0	0
262	20-12-2013 20:08:13	20-12-2013 20:20:17	1	1	3	3	3	2	3	3	3	2	2	0	0	0	0	0	0	2	68	183	0	1	1	0	0	0		1	2	1	50	50	1	0	1	1	1	1	0	0	0	0	0	0	1	0	0
263	17-12-2013 15:07:00	17-12-2013 15:19:47	1	4	3	3	3	2	2	3	2	2	2	0	0	0	0	0	0	2	35	183	0	0	0	0	1	0		2	1	2	0	80	1	1	0	1	1	1	0	0	1	0	1	1	1	1	0
264	18-12-2013 13:46:11	18-12-2013 13:56:06	1	1	2	2	2	1	2	2	2	2	2	0	0	0	0	0	0	2	47	182	0	0	0	1	0	0		2	2	2	80	20	1	0	1	1	1	0	0	0	1	0	0	1	1	1	1
265			1	1	2	2	2	2	2	2	2	2	2	1	0	0	0	0	0	2	46	24	0	0	1	0	0	0		1	1	2	70	30	1	1	1	1	1	1	1	1	1	1	1	1	1	1	1
266	10-10-2013 23:18:18	10-10-2013 23:30:42	3	2	3	3	3	3	3	1	1	3	2	1	0	0	0	1	0	2	49	183	0	0	0	0	0	1		1	2	2	0	100	1	0	1	1	0	1	1	1	0	0	1	1	1	1	0
267	10-10-2013 15:32:53	10-10-2013 16:00:31	4	1	3	2	2	3	3	3	3	2	2	0	0	1	0	1	0	2	51	37	0	0	1	0	0	0		2	1	2	50	50	1	1	1	1	1	1	1	1	1	0	1	1	1	1	1
268	08-10-2013 22:33:51	08-10-2013 22:42:46	1	1	2	2	2	2	2	2	2	2	2	0	0	0	0	0	0	1	42	82	0	0	0	0	0	0	Physiotherapist	1	2	2	0	25	1	0	1	1	1	1	0	0	1	0	1	1	1	1	0
269	03-04-2014 13:19:18	03-04-2014 13:30:01	3	1	3	3	3	3	3	3	3	3	2	1	0	0	0	0	0	2	42	82	0	0	1	0	0	0		2	1	2	75	20	1	0	1	1	1	1	1	0	1	0	1	1	1	1	0
270	18-12-2013 17:49:35	18-12-2013 17:57:26	2	2	3	3	3	3	3	3	3	3	3	0	0	0	0	1	0	1	40	161	0	0	1	0	0	0		1	1	1	85	15	1	1	1	1	1	1	1	1	1	1	1	1	0	1	1
271	18-12-2013 23:52:15	18-12-2013 23:58:32	1	3	3	3	3	2	2	3	3	2	1	0	0	0	0	0	0	2	35	9	0	0	0	0	1	0		2	1	1	0	100	1	1	1	1	1	1	1	1	1	0	1	1	1	1	1
272	05-08-2013 17:32:40	05-08-2013 17:43:50	3	1	2	2	2	2	2	2	2	2	2	0	0	0	0	0	0	2	50	183	0	1	1	0	0	0		2	1	2	10	80	1	1	1	1	0	1	1	0	1	0	0	1	1	1	0
273	03-04-2014 13:15:24	03-04-2014 13:42:43	1	1	3	3	3	3	2	3	2	3	2	0	0	0	0	0	0	2	54	182	0	0	0	0	0	0	sociologist	2	2	2	0	50	1	0	1	1	0	1	0	0	1	0	0	0	1	1	0
274			2	1	3	3	3	2	3	3	3	2	3	0	0	0	1	0	1	1	57	183	0	0	0	1	0	0		1	1	1	0	100	1	1	1	1	0	1	1	0	1	1	1	1	1	1	0
275	08-10-2013 17:40:12	08-10-2013 17:54:01	2	4	3	3	3	2	3	2	2	2	2	0	0	1	0	0	0	2	49	37	0	0	1	0	0	0		2	1	2	80	20	1	1	1	1	1	1	1	1	1	1	1				1
276	17-12-2013 15:18:29	17-12-2013 15:25:57	4	4	2	3	3	3	3	2	1	3	2	0	0	0	0	0	0	2	53	65	0	0	0	0	0	1		1	1	2	0	100	1	1	1	1	1	1	0	0	0	0	0	0	1	1	0
277	03-04-2014 16:50:51	03-04-2014 16:57:32	1	1	3	2	2	1	1	2	2	1	2	1	1	0	0	0	0	2	44	183	0	0	1	0	0	0		2	1	2	45	55	1	1	1	1	1	1	1	1	1	1	1	1	1	1	1
278	09-10-2013 04:27:44	09-10-2013 04:35:17	1	1	3	3	3	3	3	3	2	2	3	0	0	1	0	0	0	2	39	183	0	0	1	0	0	0		1	1	2	20	80	1	1	1	1	1	1	0	0	0	0	0	0	1	1	0
279	05-08-2013 18:21:43	05-08-2013 18:37:01	1	1	2	2	2	2	2	2	2	2	2	1	0	1	1	0	0	1	49	182	0	0	0	0	1	0		1	1	2	25	75	1	0	1	1	0	0	0	0	1	0	0	0	1	1	0
280	03-04-2014 14:40:47	03-04-2014 14:53:03	1	1	2	2	2	2	2	2	2	2	1	0	0	0	0	1	0	2	41	127	0	0	0	0	0	0	Vet Surgeon	2	2	1	65	25	1	1	0	1	1	1	1	0	1	0	0	0	0	0	0
281	08-10-2013 18:21:58	08-10-2013 18:33:11	1	4	2	3	2	2	2	2	2	2	2	0	0	0	0	0	0	2	35	182	0	0	1	0	0	0		2	1	2	95	5	1	0	1	1	1	1	0	0	1	0	0	0	1	0	0
282	02-04-2014 10:01:27	02-04-2014 10:18:32	1	1	2	2	2	2	2	2	1	1	2	0	0	0	0	0	0	1	40	9	0	0	1	0	0	0		2	2	2	20	60	1	0	1	0	0	1	0	0	0	0	0	0	0	0	0
283	17-12-2013 15:54:31	17-12-2013 16:10:54	1	1	3	3	3	3	2	3	2	2	2	0	0	0	0	0	0	2	45	65	0	0	0	0	1	0		1	1	2	25	50	1	0	1	1	0	0	0	0	0	0	0	0	1	1	0
284	19-12-2013 20:56:38	19-12-2013 21:05:51	1	1	2	2	2	2	2	2	2	2	2	0	0	0	1	0	0	2	34	60	0	0	1	0	0	0		2	1	2	80	20	1	0	1	1	1	1	1	0	0	0	0	0	0	0	0
285	03-04-2014 13:53:00	03-04-2014 14:12:45	4	4	3	3	3	2	2	3	3	2	3	0	0	1	0	0	0	2	59	183	1	0	1	0	0	0		2	1	1	70	10	1	1	1	1	1	1	0	0	1	0	0	1	1	1	0
286	17-12-2013 15:08:27	17-12-2013 15:15:28	4	3	2	2	2	2	2	2	2	2	2	0	1	0	0	0	0	1	64	32	0	0	1	0	0	0		2	1	1	0	0	1	1	1	1	1	1	1	0	0	0	1	0	1	1	0
287	07-01-2014 00:42:25	07-01-2014 00:49:30	4	3	3	3	3	2	3	3	3	3	3	0	0	0	0	1	0	1	50	32	0	1	0	0	0	0	PHysical Therapist	1	1	2	0	100	1	0	1	1	1	1	0	0	1	1	1	1	1	1	1
288	17-12-2013 16:09:05	17-12-2013 16:19:00	2	1	3	3	3	3	3	2	2	3	1	0	0	0	1	0	0	2	37	65	0	0	0	0	1	0	misc	1	1	2	0	100	1	0	0	1	0	1	0	0	0	0	0	0	1	0	0
289	17-12-2013 15:12:48	17-12-2013 15:18:09	4	4	3	3	3	3	3	3	2	3	2	0	0	0	0	0	0	2	61	183	0	0	1	0	0	0		2	1	1	10	80	1	1	1	1	0	1	0	0	1	0	0	0	1	1	0
290	03-04-2014 15:53:45	03-04-2014 16:10:07	1	1	2	2	2	2	2	2	2	2	2	0	0	0	0	0	1	2	39	123	0	0	1	0	0	0		2	1	2	80	20	1	1	1	1	1	1	1	0	0	0	0	0	1	0	0
291	09-10-2013 17:24:21	09-10-2013 17:31:22	2	1	3	3	3	3	3	3	3	3	3	0	0	0	0	0	0	2	33	183	0	0	0	0	1	1		1	1	1	30	70	0	0	0	0	1	0	0	0	0	1	0	0	0	0	0
292			1	1	3	3	2	3	3	2	1	3	2	0	0	0	0	0	1	2	43	84	1	1	0	0	0	0		1	2	1	0	50	1	0	0	1	0	1	1	1	0	0	0	0	0	0	0
293	03-04-2014 15:01:36	03-04-2014 15:21:35	1	4	2	3	2	2	3	3	3	2	2	1	0	0	0	0	0	1	47	80	0	0	1	0	0	0		2	1	2	50	30	1	0	1	1	0	0	1	1	0	0	1	1	0	1	1
294	05-08-2013 18:46:05	05-08-2013 18:53:42	2	2	3	3	3	2	3	2	3	2	2	0	0	0	0	1	1	2	43	78	0	0	1	0	0	0		1	1	1	60	25	1	1	1	1	1	1	0	1	1	0	1	0	1	1	0
295	01-04-2014 18:19:30	01-04-2014 18:25:03	4	4	3	3	3	3	3	3	3	3	3	0	0	0	0	0	0	2	54	166	0	0	1	0	0	0		2	1	2	30	60	1	1	1	1	0	1	0	1	0	0	1	0	1	0	0
296	17-12-2013 15:30:03	17-12-2013 15:35:31	2	4	3	3	3	2	3	3	2	2	2	0	0	0	0	0	0	2	53	183	0	0	1	0	0	0		2	1	2	80	15	1	1	1	1	0	1	0	0	0	0	1	1	0	0	0
297	06-08-2013 15:25:06	06-08-2013 15:33:34	4	1	3	3	3	3	3	3	3	3	3	0	0	0	1	0	0	2	53	182	0	0	0	0	0	1	Health economics	1	1	2	0	100	1	1	1	1	1	1	1	0	0	0	1	1	1	0	0
298	30-12-2013 18:34:52	30-12-2013 18:41:21	1	1	2	2	2	2	2	2	3	2	2	0	0	0	1	0	0	2	60	183	0	0	1	0	0	0		2	1	1	90	10	1	0	1	1	0	1	1	0	1	0	1	1	1	0	0
299	01-04-2014 20:17:51	01-04-2014 20:30:34	1	1	2	3	3	2	2	2	2	2	2	0	0	0	1	0	0	2	42	48	0	0	1	0	0	0		1	1	2	40	40	1	1	0	1	1	1	0	0	0	0	0	0	1	0	0
300	03-04-2014 16:24:39	03-04-2014 17:53:14	2	1	3	3	3	2	2	3	2	2	3	0	0	0	0	1	0	1	55	183	0	0	0	0	0	0	social psychologist	2	1	1	0	50	1	0	1	1	0	1	0	0	1	0	0	0	0	0	0
301	10-10-2013 23:56:58	11-10-2013 00:16:30	3	4	3	3	3	2	2	3	3	2	3	0	0	0	0	0	1	2	51	124	0	0	1	0	0	0		2	1	2	80	20	1	1	1	1	0	1	0	1	0	0	0	0	1	1	0
302	17-12-2013 18:23:20	17-12-2013 18:32:53	1	2	3	3	3	3	3	3	3	3	3	0	0	0	0	0	0	2	53	113	0	0	1	0	0	0		1	1	2	85	15	1	1	1	1	1	1	1	1	1	0	1	1	1	0	1
303	01-04-2014 16:26:00	01-04-2014 16:33:55	4	4	3	3	2	3	2	3	2	2	3	0	0	1	0	0	0	2	60	183	1	0	0	0	0	0		1	2	1	0	85	1	1	1	1	0	1	0	0	0	0	1	0	0	1	0
304	17-12-2013 16:18:42	17-12-2013 16:27:43	4	4	3	3	3	3	3	3	3	3	3	1	0	1	1	0	1	2	50	84	0	0	1	0	0	0		2	1	2	30	70	0	1	1	0	0	1	1	0	0	0	1	1	0	0	0
305	03-04-2014 23:43:12	03-04-2014 23:58:42	1	1	2	2	2	2	2	2	2	2	2	0	0	0	0	0	0	2	43	37	0	0	1	0	0	0	in Taiwan	1	1	1	80	20	1	1	1	1	1	1	1	0	0	0	0	0	1	0	1
306	01-04-2014 12:10:33	01-04-2014 12:18:16	3	1	2	2	2	3	2	2	3	2	2	0	0	0	0	0	0	2	54	166	0	0	1	0	0	0		1	1	2	90	10	1	1	0	1	0	0	0	1	0	0	0	0	1	1	0
307	01-04-2014 09:39:58	01-04-2014 09:45:45	2	1	3	3	3	2	2	3	3	2	2	0	0	0	0	0	0				0	0	0	0	0	0
308	17-12-2013 20:38:17	17-12-2013 20:45:45	1	1	3	3	3	3	3	3	3	3	3	0	0	0	0	1	0	2	35	176	0	0	1	0	0	0		1	2	2	80	20	1	0	0	1	1	1	0	0	1	0	0	1	1	1	1
309	11-12-2013 14:20:40	11-12-2013 14:25:29	2	1	3	3	3	3	3	3	3	2	3	0	0	1	0	0	0	1	40	183	0	0	0	0	1	0		2	1	1	0	100	1	1	1	0	0	1	0	1	0	0	0	0	1	1	0
310	17-12-2013 15:47:01	17-12-2013 15:53:43	1	1	2	3	3	3	2	3	2	3	2	1	0	1	0	0	0	1	28	183	0	1	0	0	1	0		2	1	2	0	100	1	1	1	1	0	1	0	0	0	0	1	1	0	0	0
311	01-05-2014 11:48:28	01-05-2014 11:52:45	2	1	2	2	2	2	2	2	2	2	2	0	0	0	0	0	0	2	40	84	0	0	1	0	0	0		2	2	1	70	30	1	1	1	1	1	1	1	1	1	1	1	1	1	1	1
312	03-04-2014 13:40:14	03-04-2014 13:47:28	4	2	3	3	3	3	2	3	3	3	3	1	0	1	1	0	0	1	46	183	0	0	0	0	1	0		2	1	2	20	60	1	0	1	1	1	1	0	0	0	0	0	0	0	1	0
313	11-04-2014 23:08:38	11-04-2014 23:24:28	1	1	2	3	2	2	2	3	3	2	2	0	0	0	0	0	0	1	81	183	0	0	0	0	1	0		2	2	1	0	100	1	1	1	1	1	1	1	1	1	0	0	0	1	1	0
314	17-12-2013 18:30:08	17-12-2013 18:40:29	4	4	3	3	3	3	3	3	3	2	3	0	0	1	0	0	0	2	49	166	0	0	1	0	0	0		2	1	2	30	50	1	0	1	0	0	0	0	0	1	0	0	0	0	0	0
315	03-04-2014 13:02:10	03-04-2014 13:11:40	3	1	2	2	2	3	3	2	2	3	2	0	1	0	0	0	0	2	50	61	0	1	0	0	0	0		1	2	2	50	50	1	1	1	1	0	1	0	0	0	0	0	0	1	0	1
316	29-08-2013 22:54:45	29-08-2013 23:06:53	1	4	3	3	3	2	2	2	2	3	3	0	0	0	0	0	0	2	62	38	0	1	1	0	0	0	MPH, DrPH, MSc	1	1	1	0	90	0	0	1	0	0	0	0	0	1	0	0	1	0	0	0
317	09-05-2014 05:49:59	09-05-2014 05:59:56	2	2	3	3	3	3	3	3	3	3	3	0	0	1	0	0	0	1	39	183	0	0	1	0	0	0		1	1	2	20	80	1	0	1	1	0	1	0	1	0	0	0	0	1	1	0
318	02-04-2014 00:16:14	02-04-2014 00:32:57	1	1	3	2	2	2	2	3	3	2	3	1	0	0	0	0	0	1	41	24	0	0	0	0	0	0	nutritionist	1	2	2	0	15	1	1	1	1	1	1	1	1	1	1	1	1	0	0	0
319	03-04-2014 16:06:23	03-04-2014 16:15:40	1	1	2	3	2	2	2	2	3	2	1	0	0	0	0	1	0	2	37	24	0	0	1	0	0	0		1	1	2	30	10	1	1	1	1	1	1	0	0	1	0	0	0	1	1	0
320	13-12-2013 19:34:15	13-12-2013 19:47:27	2	1	3	3	3	2	3	3	3	2	3	1	0	0	0	0	0	1	63	183	0	1	0	0	0	0		1	2	2	0	100	0	0	1	0	0	1	0	0	1	0	1	1	0	0	1
321	17-12-2013 15:54:05	17-12-2013 16:00:21	4	4	3	3	3	2	2	3	2	2	2	0	0	1	0	0	0	1	62	183	0	0	1	0	0	0		1	1	2	65	30	1	1	1	1	1	1	1	0	1	0	1	1	1	1	0
322	03-04-2014 13:02:27	03-04-2014 13:21:37	1	1	3	3	3	2	3	3	3	2	3	0	0	0	0	0	1	1	50	32	0	0	1	0	0	0	Health Services Research	1	1	2	0	50	0	0	0	0	0	0	1	1	0	1	1	1	0	0	1
323	01-04-2014 11:43:14	01-04-2014 11:51:13	3	1	3	3	3	2	3	3	3	2	2	0	0	0	0	0	0	1	43	183	0	0	0	0	1	0		2	1	2	20	70	1	1	1	1	1	1	0	0	1	0	1	1	1	1	1
324	03-04-2014 14:14:30	03-04-2014 14:21:47	4	3	3	3	3	2	3	3	2	2	3	0	0	1	0	0	0	2	44	83	0	0	1	0	0	0		1	1	2	50	50	1	1	1	1	1	1	1	0	0	0	1	1	1	0	1
325	18-12-2013 12:13:19	18-12-2013 12:24:39	2	2	3	2	2	2	2	2	2	1	1	0	0	0	0	1	0	2	46	61	0	0	1	0	0	0		2	1	2	50	50	0	1	1	1	1	1	1	0	0	0	1	1	0	0	1
326	02-04-2014 07:38:47	02-04-2014 07:46:55	1	1	3	3	3	2	2	2	3	2	2	0	0	0	0	0	0	1	45	44	0	0	1	0	0	0		2	2	1	90	10	1	0	1	1	0	1	0	0	1	0	1	1	1	1	1
327	03-04-2014 21:00:29	03-04-2014 21:09:38	2	1	3	3	3	3	3	2	2	3	2	0	1	0	0	1	0	2	40	53	0	0	1	0	0	0		2	2	2	70	30	1	1	1	0	0	1	0	0	1	0	1	0	1	0	0
328	03-04-2014 13:08:58	03-04-2014 13:23:16	3	4	3	3	2	2	1	2	2	2	1	0	0	1	0	0	0	2	55	61	0	0	1	0	0	0		2	1	2	50	30	0	0	1	0	0	1	0	0	0	0	0	0	0	0	0
329	01-04-2014 14:24:54	01-04-2014 14:40:03	4	3	3	3	3	3	2	3	2	2	3	0	0	1	1	0	0	2	75	183	1	0	0	0	0	0	Pharmacologist	1	1	1	0	100	1	1	1	1	0	0	0	0	0	0	0	0	1	1	0
330	18-12-2013 00:22:47	18-12-2013 00:25:43	2	2	2	3	3	3	3	3	3	3	3	0	0	1	0	0	0	2	46	87	0	0	1	0	0	0		1	1	1	80	20	1	1	1	1	1	1	1	1	1	1	1	1	1	1	1
331	03-04-2014 13:31:28	03-04-2014 13:37:57	2	1	3	3	3	3	2	3	3	3	3	0	0	0	0	0	0	1	57	183	0	0	0	0	0	0	Exercise Physiologist	2	2	2	0	60	1	0	1	0	0	1	1	0	1	0	1	1	1	0	1
332	11-04-2014 12:37:04	11-04-2014 12:42:23	1	1	2	2	2	2	2	2	2	3	1	1	1	1	1	0	1	2	35	183	0	0	1	0	0	0	economist	1	1	2	20	75	1	1	1	1	1	1	1	1	1	0	1	1	1	1	0
333	03-04-2014 14:19:45	03-04-2014 14:33:27	1	1	3	3	3	3	3	3	3	3	3	1	1	0	0	0	0	2	46	183	1	0	0	0	0	0		2	1	1	0	100	1	1	0	1	0	1	1	1	0	0	0	0	0	1	0
334	01-04-2014 09:51:18	01-04-2014 10:02:58	1	2	2	2	2	2	2	2	3	2	3	0	0	0	0	0	0	1	62	182	0	0	0	0	1	0		2	1	1	0	60	1	0	1	1	0	1	0	0	1	0	0	0	0	0	0
335	07-04-2014 12:52:55	07-04-2014 13:20:13	3	1	1	2	2	1	2	2	2	1	1	0	0	0	0	0	0	1	42	87	0	0	0	0	0	0	Occupational Therapist	1	2	2	10	10	0	1	1	1	1	1	1	1	1	1	1	1	1	1	1
336	11-04-2014 14:21:34	11-04-2014 14:31:15	4	1	3	3	2	2	2	3	3	2	2	0	1	0	1	0	0	2	75	183	0	0	1	0	0	0		2	1	1	5	95	1	1	1	1	0	1	1	1	1	0	0	0	1	1	1
337	17-12-2013 19:06:49	17-12-2013 19:31:45	4	4	3	1	2	2	2	1	2	2	3	0	0	0	0	0	0	2	46	80	0	0	0	0	0	0	Veterinary medicine	2	2	1	30	50	1	0	0	1	0	1	1	0	1	1	0	0	1	1	0
338	03-04-2014 13:34:56	03-04-2014 13:42:59	4	3	3	3	2	2	3	3	3	2	3	0	0	0	0	0	0	2	78	183	0	0	1	0	0	0		2	1	2	10	75	1	1	1	1	0	1	0	0	0	0	1	1	1	0	0
339	03-04-2014 13:10:43	03-04-2014 13:39:21	1	3	3	3	2	3	3	3	3	3	2	0	0	0	0	1	0	2	49	84	1	0	0	0	0	0		2	2	2	0	100	1	0	1	1	0	1	0	0	0	0	1	0	0	1	0
340	03-04-2014 14:48:07	03-04-2014 15:02:52	3	2	3	3	3	2	2	2	3	2	2	0	0	0	0	0	0	2	53	161	0	0	1	0	0	0		2	2	2	60	40	1	1	1	1	1	1	0	0	0	0	1	1	1	1	1
341	09-10-2013 09:58:43	09-10-2013 10:05:48	1	1	2	2	2	2	2	2	2	1	1	0	0	0	0	1	0	2	31	182	0	0	1	0	0	0		2	1	2	10	90	1	0	1	1	0	1	0	0	1	0	1	0	1	0	1
342	11-04-2014 10:14:43	11-04-2014 10:24:17	4	4	3	3	2	3	3	3	3	2	2	0	0	1	0	0	0	2	69	166	0	0	1	0	0	0		2	1	2	0	80	1	1	1	1	1	1	1	1	1	1	1	1	1	1	1
343	03-04-2014 15:48:10	03-04-2014 15:59:57	4	1	3	3	3	2	3	3	2	2	3	1	1	0	0	0	1	2	55	182	0	0	1	0	0	0		2	1	2	10
344	03-04-2014 15:45:41	03-04-2014 15:57:01	1	1	3	2	3	3	2	3	2	2	2	0	0	0	0	0	0	1	52	183	0	0	0	0	1	0		2	2	2	0	50	1	1	1	1	1	1	0	0	1	0	0	0	1	1	0
345	18-12-2013 07:03:21	18-12-2013 07:14:35	1	1	3	3	3	3	3	3	3	3	3	1	0	0	0	0	0	1	30	78	0	0	0	0	0	0	Professor	2	2	2	25	75	1	0	0	0	0	1	1	0	0	0	1	0	0	0	1
346	01-04-2014 09:52:30	01-04-2014 09:59:39	1	1	3	3	3	3	3	3	2	3	2	0	0	0	0	1	1	2	38	139	0	0	1	0	0	0		1	1	2	90	10	1	1	1	1	1	1	1	1	0	1	1	1	0	1	1
347	03-04-2014 16:10:23	03-04-2014 16:28:02	1	2	2	2	2	2	2	2	2	2	2	0	0	0	0	0	0	2	35	182	0	0	1	0	0	0		2	1	2	75	25	1	0	1	1	1	1	1	0	1	0	0	0	0	0	0
348	11-04-2014 10:24:02	11-04-2014 10:37:13	3	2	3	3	3	2	2	2	2	2	2	0	0	0	1	0	0	2	38	67	0	0	1	0	0	0		2	1	2	85	15	1	1	1	1	1	1	1	1	1	1	1	1	1	1	1
349	01-04-2014 21:52:03	01-04-2014 22:05:00	2	1	2	2	2	2	2	2	2	2	2	1	0	0	0	0	0	1	37	24	0	0	0	0	0	0	physiotherapist	1	1	1	60	40	1	1	1	1	0	0	0	0	1	0	1	1	1	0	1
350	03-04-2014 18:07:18	03-04-2014 18:53:51	1	1	2	3	3	2	2	2	3	2	2	0	0	1	0	0	0	1	52	48	0	0	0	1	0	0		1	2	2	10	50	1	1	1	1	0	1	0	1	0	0	0	0	1	0	0
351	11-04-2014 14:07:51	11-04-2014 14:38:32	2	4	2	2	2	2	2	2	2	2	1	0	0	0	0	0	1	2	60	65	0	0	1	0	0	0		2	2	2	20	20	1	1	1	1	1	1	1	1	1	0	1	0	0	0	0
352	13-04-2014 19:27:21	13-04-2014 19:37:11	1	3	2	2	1	1	2	2	1	1	2	0	0	0	0	1	0	2	60	84	0	0	1	0	0	0		2	2	2	60	20	1	0	0	1	0	0	0	0	0	0	1	1	0	0	1
353	04-04-2014 11:16:57	04-04-2014 11:25:41	4	4	3	3	3	2	3	3	2	2	3	0	0	0	0	0	0	2	38	65	0	0	1	0	0	0		1	1	2	50	50	1	0	1	1	0	1	1	1	0	1	0	1	1	1	1
354	12-04-2014 17:04:30	12-04-2014 17:24:23	1	1	2	2	3	2	2	3	3	3	2	0	0	0	1	0	0	1	32	123	0	0	0	0	0	0	Pharmacist	2	1	2	100	10	1	0	1	1	0	0	0	0	1	1	0	1	1	1	0
355	09-10-2013 16:39:57	09-10-2013 16:48:37	1	1	2	2	2	1	2	2	2	1	1	0	0	0	0	0	0	2	53	61	0	0	1	0	0	0		2	1	2	50	50	1	0	1	1	0	1	0	0	0	0	1	1	0	0	1
356	04-04-2014 15:02:17	04-04-2014 15:09:15	1	2	3	3	3	2	2	2	1	2	2	0	0	1	0	0	0	2	44	183	0	0	1	0	0	0		1	1	1	15	60	1	1	1	1	0	1	0	0	1	0	1	1	1	1	0
357	10-10-2013 09:28:30	10-10-2013 09:58:58	1	2	2	2	2	2	1	2	2	1	2	0	0	0	0	1	0	2	66	60	0	0	1	0	0	0		2	1	2	90	10	1	1	1	1	1	1	1	1	1	1	1	1	1	1	1
358	11-04-2014 12:54:22	11-04-2014 13:02:49	2	1	2	2	2	2	2	3	3	2	1	1	0	0	0	0	0	2	45	9	0	0	1	0	0	0		2	2	2	80	20	1	1	1	1	1	1	0	0	1	0	1	1	0	0	0
359	18-04-2014 11:13:30	18-04-2014 11:19:20	1	2	3	3	2	2	2	2	2	1	2	0	0	1	0	0	0	2	50	182	0	0	0	0	0	0	physiologist	2	1	2	0	50	1	1	1	1	0	1	1	0	0	0	1	1	1	0	1
360	11-04-2014 20:23:23	11-04-2014 20:40:52	1	2	2	2	3	2	3	3	3	2	2	0	0	0	0	0	0	2	37	80	0	0	1	0	0	0		2	1	2	90	5	1	1	1	1	0	1	1	0	1	0	1	1	1	1	0
361	04-04-2014 18:49:09	04-04-2014 19:01:51	1	3	2	2	2	2	2	2	2	2	2	0	0	0	1	1	0	1	61	183	0	0	0	0	0	0	physical therapist	2	1	2	90	5	1	1	1	1	1	1	1	1	1	1	1	1	1	1	1
362	01-04-2014 13:11:16	01-04-2014 13:17:34	3	2	3	3	3	3	3	3	3	2	3	0	0	0	0	0	1	1	47	183	0	0	0	1	0	0		1	1	1	0	75	1	1	1	0	0	1	1	0	1	0	1	1	1	1	0
363	06-04-2014 23:43:16	06-04-2014 23:59:05	3	1	2	2	2	2	2	2	2	2	2	0	0	0	0	0	0	2	52	124	0	0	1	0	0	0		2	2	2	50	20	1	1	1	1	1	1	0	0	0	0	0	0	0	0	0
364	07-04-2014 06:32:12	07-04-2014 06:41:37	4	4	3	3	3	2	2	2	1	1	2	0	0	0	0	0	0	2	61	84	0	0	1	0	0	0		2	1	2	30	30	0	0	1	1	0	1	0	0	0	0	1	0	0	0	0
365	09-04-2014 06:32:30	09-04-2014 06:39:26	1	1	3	3	2	2	2	3	3	2	2	0	1	0	0	0	0	2	48	179	0	0	1	0	0	0		1	1	2	10	90	1	1	1	1	1	1	1	0	1	0	0	0	0	1	0
366	07-04-2014 11:44:58	07-04-2014 11:57:09	2	1	3	3	3	3	3	3	3	2	3	0	0	0	0	0	0				0	0	0	0	0	0
367	03-04-2014 13:28:53	03-04-2014 13:42:13	2	1	3	3	3	3	3	3	3	3	3	0	0	0	0	0	0	1	41	183	0	0	0	0	0	0	Physical therapist	2	1	2	0	45	0	0	0	1	0	1	0	0	0	0	0	0	0	0	0
368	29-04-2014 14:02:27	29-04-2014 14:12:32	2	2	2	2	2	2	2	2	2	2	2	0	0	0	0	0	0	2	42	7	0	0	1	0	0	0		2	1	2	85	15	1	0	1	1	0	1	1	1	0	0	0	0	1	0	0
369	19-12-2013 05:51:38	19-12-2013 06:08:37	4	4	3	3	3	2	2	3	3	2	3	0	0	1	0	0	0	2	66	183	0	0	1	0	0	0		2	1	1	0	100	1	0	1	1	0	1	0	0	0	0	0	0	1	1	0
370	10-04-2014 22:30:47	10-04-2014 22:40:11	2	4	3	3	3	2	3	3	3	2	3	0	0	1	0	0	0	1	56	84	0	0	1	0	0	0		1	1	1	70	30	1	1	1	1	1	1	1	0	0	1	1	1	1	1	1
371	10-04-2014 18:43:09	10-04-2014 19:06:25	4	3	3	3	3	2	3	2	3	2	3	0	0	1	0	0	0	1	60	61	0	0	1	0	0	0		1	1	1	10	90	1	1	0	0	0	0	0	0	0	0	1	1	0	0	0
372	03-04-2014 15:01:53	03-04-2014 15:30:48	1	1	3	2	3	2	3	3	1	3	1	0	0	0	0	0	0	2	24	32	0	0	0	0	0	0	Student	2	1	2	50	25	1	1	1	1	0	0	1	0	0	0	1	1	1	0	0
373	21-12-2013 20:24:11	21-12-2013 20:34:36	4	2	3	3	3	2	3	3	3	2	3	0	0	0	1	0	0	2	50	183	0	0	1	0	0	0		1	1	1	5	70	1	1	1	1	0	1	0	0	0	0	0	1	1	1	1
374	03-04-2014 12:53:04	03-04-2014 14:05:13	2	1	3	3	2	2	2	3	3	2	2	0	0	0	0	1	1	2	40	32	0	0	1	0	0	0		1	1	1	75	25	1	0	1	1	0	1	1	0	0	0	0	0	0	0	0
375	04-04-2014 05:26:15	04-04-2014 05:41:45	1	4	2	2	2	2	2	3	3	2	3	1	0	0	0	0	0	2	47	60	0	0	1	0	0	0		1	1	1	5	95	1	1	1	1	0	1	0	0	0	0	0	0	1	0	0
376	04-04-2014 07:14:41	04-04-2014 07:20:11	3	2	3	3	2	1	2	3	3	1	3	0	0	0	0	0	0	2	38	176	0	0	1	0	0	0		2	1	2	50	50	1	1	0	1	1	1	0	1	1	1	1	0	0	1	0
377	13-04-2014 10:29:05	13-04-2014 11:23:39	3	2	2	2	2	2	2	2	2	2	2	0	0	1	0	0	0	2	36	176	0	0	1	0	0	0		1	2	1	95	5	1	1	1	1	1	1	1	1	1	1	1	1	1	1	1
378	03-04-2014 15:21:18	03-04-2014 15:32:16	2	1	3	3	3	3	3	3	2	2	3	1	0	0	0	0	0	2	53	78	1	0	1	0	0	0	Physiology	1	1	1	0	80	1	1	1	1	1	1	0	1	1	0	1	0	1	1	0
379	04-04-2014 08:38:11	04-04-2014 08:47:39	4	4	3	3	2	2	2	3	2	2	2	1	0	0	0	0	0	1	60	84	0	0	1	0	0	0		2	1	2	60	30	1	1	1	1	1	1	0	0	0	0	0	1	1	0	0
380	15-04-2014 20:54:54	15-04-2014 21:04:09	1	2	2	2	2	2	2	2	2	2	2	0	0	0	0	0	0	2	62	166	0	0	1	0	0	0		2	2	2	80	20	1	1	1	1	0	1	0	1	1	0	1	1	1	0	1
381	20-04-2014 21:04:12	20-04-2014 21:34:00	1	1	3	3	2	2	2	3	3	1	2	0	0	0	0	1	0	1	38	60	0	0	1	0	0	0		2	1	2	80	2	1	1	1	1	0	1	0	0	0	0	1	0	1	0	1
382	11-04-2014 13:10:17	11-04-2014 13:18:54	1	2	2	2	2	2	2	2	2	2	2	0	0	0	0	1	1	2	33	82	0	0	1	0	0	0		1	1	2	50	25	1	0	0	0	0	1	0	0	0	0	0	0	0	0	0
383	11-04-2014 22:12:28	11-04-2014 22:19:01	4	1	3	3	3	3	3	3	3	3	3	0	0	0	0	0	0	1	66	183	0	0	0	0	1	0		2	1	1	0	100	0	0	1	0	0	0	0	0	0	0	0	0	0	0	0
384	12-04-2014 04:06:41	12-04-2014 04:14:32	4	2	3	3	3	3	3	3	3	2	3	0	0	0	0	0	0	1	42	9	0	0	0	1	0	0		1	1	1	0	100	1	0	1	1	0	1	0	0	1	1	1	1	1	0	1
385	14-04-2014 13:17:51	14-04-2014 13:31:33	1	4	2	2	2	2	2	3	2	2	2	0	0	0	0	0	0	2	45	130	0	0	0	0	0	0	Dentist	2	2	2	50	25	1	1	0	1	0	1	1	0	1	0	0	0	1	1	1
386	16-04-2014 16:29:26	16-04-2014 16:41:27	2	2	2	2	2	1	2	2	1	1	1	0	0	0	0	1	0	2	43	44	0	0	1	0	0	0		2	2	2	90	10	1	1	0	0	0	0	0	1	1	0	0	0	0	0	0
[truncated: 17 more columns]
